# Supplementary material for: Automated urban landscape design: an AI-driven model for emotion-based layout generation and appraisal
Source: PeerJ Comput Sci. 2024 Oct 25;10:e2426. doi: 10.7717/peerj-cs.2426 (PMC11623217; doi:10.7717/peerj-cs.2426)
Supplement: Supplemental Information 1 [file peerj-cs-10-2426-s001.zip]

Archive with 149 entries (137 files):
- code/
- code/analyze_cnn_benchmark_results.py
- code/cnn_benchmark.lua
- code/convert_model.lua
- code/gestureCNN.py
- code/outputs/
- code/outputs/1080Ti/
- code/outputs/1080Ti/176422.json
- code/outputs/1080Ti/430986.json
- code/outputs/1080Ti/470497.json
- code/outputs/1080Ti/658244.json
- code/outputs/1080Ti/881357.json
- code/outputs/1080Ti/976860.json
- code/outputs/1080Ti_cudnn51/
- code/outputs/1080Ti_cudnn51/101362.json
- code/outputs/1080Ti_cudnn51/202606.json
- code/outputs/1080Ti_cudnn51/267406.json
- code/outputs/1080Ti_cudnn51/311738.json
- code/outputs/1080Ti_cudnn51/453685.json
- code/outputs/1080Ti_cudnn51/474549.json
- code/outputs/1080Ti_cudnn51/644777.json
- code/outputs/1080Ti_cudnn51/677177.json
- code/outputs/1080Ti_cudnn51/957923.json
- code/outputs/1080_cudnn50/
- code/outputs/1080_cudnn50/11393.json
- code/outputs/1080_cudnn50/234830.json
- code/outputs/1080_cudnn50/243870.json
- code/outputs/1080_cudnn50/327519.json
- code/outputs/1080_cudnn50/422317.json
- code/outputs/1080_cudnn50/443109.json
- code/outputs/1080_cudnn50/46471.json
- code/outputs/1080_cudnn50/470467.json
- code/outputs/1080_cudnn50/473403.json
- code/outputs/1080_cudnn50/511688.json
- code/outputs/1080_cudnn50/533635.json
- code/outputs/1080_cudnn50/561535.json
- code/outputs/1080_cudnn50/592844.json
- code/outputs/1080_cudnn50/593930.json
- code/outputs/1080_cudnn50/595867.json
- code/outputs/1080_cudnn50/601028.json
- code/outputs/1080_cudnn50/638525.json
- code/outputs/1080_cudnn50/640169.json
- code/outputs/1080_cudnn50/670759.json
- code/outputs/1080_cudnn50/745969.json
- code/outputs/1080_cudnn50/882582.json
- code/outputs/1080_cudnn50/898191.json
- code/outputs/1080_cudnn50/899060.json
- code/outputs/1080_cudnn50/926972.json
- code/outputs/1080_cudnn50/934124.json
- code/outputs/1080_cudnn50/934144.json
- code/outputs/1080_cudnn50/94136.json
- code/outputs/1080_cudnn50/957290.json
- code/outputs/1080_cudnn50/988163.json
- code/outputs/1080_cudnn51/
- code/outputs/1080_cudnn51/179512.json
- code/outputs/1080_cudnn51/325985.json
- code/outputs/1080_cudnn51/432032.json
- code/outputs/1080_cudnn51/510304.json
- code/outputs/1080_cudnn51/598494.json
- code/outputs/1080_cudnn51/624722.json
- code/outputs/1080_cudnn51/784576.json
- code/outputs/1080_cudnn51/805366.json
- code/outputs/cpu/
- code/outputs/cpu/189638.json
- code/outputs/cpu/308550.json
- code/outputs/cpu/378556.json
- code/outputs/cpu/541076.json
- code/outputs/cpu/629699.json
- code/outputs/cpu/655060.json
- code/outputs/cpu/704333.json
- code/outputs/cpu/731542.json
- code/outputs/cpu/864633.json
- code/outputs/titan_xm_cudnn4/
- code/outputs/titan_xm_cudnn4/153412.json
- code/outputs/titan_xm_cudnn4/224180.json
- code/outputs/titan_xm_cudnn4/373687.json
- code/outputs/titan_xm_cudnn4/382014.json
- code/outputs/titan_xm_cudnn4/44953.json
- code/outputs/titan_xm_cudnn4/629022.json
- code/outputs/titan_xm_cudnn4/724419.json
- code/outputs/titan_xm_cudnn4/736736.json
- code/outputs/titan_xm_cudnn4/955986.json
- code/outputs/titan_xm_cudnn4/959133.json
- code/outputs/titan_xm_cudnn50/
- code/outputs/titan_xm_cudnn50/122538.json
- code/outputs/titan_xm_cudnn50/149024.json
- code/outputs/titan_xm_cudnn50/185837.json
- code/outputs/titan_xm_cudnn50/593076.json
- code/outputs/titan_xm_cudnn50/717778.json
- code/outputs/titan_xm_cudnn50/718808.json
- code/outputs/titan_xm_cudnn50/75762.json
- code/outputs/titan_xm_cudnn50/883354.json
- code/outputs/titan_xm_cudnn50/885142.json
- code/outputs/titan_xm_cudnn50/907527.json
- code/outputs/titan_xm_cudnn51/
- code/outputs/titan_xm_cudnn51/107545.json
- code/outputs/titan_xm_cudnn51/270716.json
- code/outputs/titan_xm_cudnn51/272114.json
- code/outputs/titan_xm_cudnn51/296977.json
- code/outputs/titan_xm_cudnn51/311261.json
- code/outputs/titan_xm_cudnn51/329084.json
- code/outputs/titan_xm_cudnn51/34966.json
- code/outputs/titan_xm_cudnn51/365430.json
- code/outputs/titan_xm_cudnn51/402717.json
- code/outputs/titan_xm_cudnn51/461634.json
- code/outputs/titan_xm_cudnn51/539546.json
- code/outputs/titan_xm_cudnn51/545185.json
- code/outputs/titan_xm_cudnn51/66175.json
- code/outputs/titan_xm_cudnn51/785346.json
- code/outputs/titan_xm_cudnn51/794544.json
- code/outputs/titan_xm_cudnn51/803718.json
- code/outputs/titan_xm_cudnn51/816588.json
- code/outputs/titan_xm_cudnn51/943134.json
- code/outputs/titan_xm_cudnn51/988380.json
- code/outputs/titan_xp_cudnn50/
- code/outputs/titan_xp_cudnn50/232057.json
- code/outputs/titan_xp_cudnn50/264135.json
- code/outputs/titan_xp_cudnn50/285570.json
- code/outputs/titan_xp_cudnn50/481954.json
- code/outputs/titan_xp_cudnn50/485149.json
- code/outputs/titan_xp_cudnn50/816352.json
- code/outputs/titan_xp_cudnn50/830288.json
- code/outputs/titan_xp_cudnn50/838864.json
- code/outputs/titan_xp_cudnn50/959228.json
- code/outputs/titan_xp_cudnn50/98112.json
- code/outputs/titan_xp_cudnn51/
- code/outputs/titan_xp_cudnn51/114516.json
- code/outputs/titan_xp_cudnn51/194600.json
- code/outputs/titan_xp_cudnn51/434880.json
- code/outputs/titan_xp_cudnn51/440838.json
- code/outputs/titan_xp_cudnn51/50941.json
- code/outputs/titan_xp_cudnn51/586889.json
- code/outputs/titan_xp_cudnn51/600209.json
- code/outputs/titan_xp_cudnn51/636953.json
- code/outputs/titan_xp_cudnn51/70037.json
- code/outputs/titan_xp_cudnn51/750624.json
- code/outputs/titan_xp_cudnn51/750844.json
- code/outputs/titan_xp_cudnn51/813670.json
- code/outputs/titan_xp_cudnn51/846628.json
- code/outputs/titan_xp_cudnn51/865701.json
- code/outputs/titan_xp_cudnn51/879577.json
- code/outputs/titan_xp_cudnn51/880068.json
- code/outputs/titan_xp_cudnn51/939670.json
- code/outputs/titan_xp_cudnn51/962635.json
- code/outputs/titan_xp_cudnn51/971506.json
- code/requirements.txt
- code/run_cnn_benchmarks.py
- code/trackgesture.py
- code/utils.lua
