# Supplementary material for: Automated urban landscape design: an AI-driven model for emotion-based layout generation and appraisal
Source: PeerJ Comput Sci. 2024 Oct 25;10:e2426. doi: 10.7717/peerj-cs.2426 (PMC11623217; doi:10.7717/peerj-cs.2426)
Supplement: Supplemental Information 1 [file peerj-cs-10-2426-s001.zip › code/outputs/1080Ti/176422.json]

{"forward_times":[0.086354970932007,0.086237192153931,0.086359977722168,0.08631706237793,0.08633017539978,0.086178064346313,0.086344957351685,0.086236953735352,0.08635401725769,0.086253881454468],"total_times":[0.19582080841064,0.19563317298889,0.19581007957458,0.1958372592926,0.19567322731018,0.19553518295288,0.19580006599426,0.19569396972656,0.19577312469482,0.19569778442383],"gpu_name":"GeForce GTX 1080 Ti","opt":{"gpu":0,"num_passes":10,"model_t7":"models\/resnets\/resnet-34.t7","batch_size":16,"output_json":"outputs\/176422.json","image_height":224,"image_width":224,"use_cudnn":0},"cudnn_version":"none","backward_times":[0.10946583747864,0.10939598083496,0.10945010185242,0.10952019691467,0.1093430519104,0.10935711860657,0.10945510864258,0.10945701599121,0.10941910743713,0.10944390296936]}
