# Supplementary material for: Automated urban landscape design: an AI-driven model for emotion-based layout generation and appraisal
Source: PeerJ Comput Sci. 2024 Oct 25;10:e2426. doi: 10.7717/peerj-cs.2426 (PMC11623217; doi:10.7717/peerj-cs.2426)
Supplement: Supplemental Information 1 [file peerj-cs-10-2426-s001.zip › code/outputs/1080Ti/430986.json]

{"forward_times":[0.054296016693115,0.051362991333008,0.049355983734131,0.049355030059814,0.049371004104614,0.049302101135254,0.04933500289917,0.049325942993164,0.049317836761475,0.049340009689331],"total_times":[0.12485218048096,0.1182599067688,0.11456799507141,0.11465191841125,0.11467385292053,0.1145920753479,0.11471104621887,0.11469483375549,0.11458277702332,0.11469411849976],"gpu_name":"GeForce GTX 1080 Ti","opt":{"gpu":0,"num_passes":10,"model_t7":"models\/resnets\/resnet-18.t7","batch_size":16,"output_json":"outputs\/430986.json","image_height":224,"image_width":224,"use_cudnn":0},"cudnn_version":"none","backward_times":[0.070556163787842,0.066896915435791,0.06521201133728,0.06529688835144,0.065302848815918,0.065289974212646,0.065376043319702,0.065368890762329,0.065264940261841,0.065354108810425]}
