# Supplementary material for: Automated urban landscape design: an AI-driven model for emotion-based layout generation and appraisal
Source: PeerJ Comput Sci. 2024 Oct 25;10:e2426. doi: 10.7717/peerj-cs.2426 (PMC11623217; doi:10.7717/peerj-cs.2426)
Supplement: Supplemental Information 1 [file peerj-cs-10-2426-s001.zip › code/outputs/1080Ti/470497.json]

{"forward_times":[0.225252866745,0.22533297538757,0.22540307044983,0.22533202171326,0.22530102729797,0.22519087791443,0.22543215751648,0.22517108917236,0.22553396224976,0.22567200660706],"total_times":[0.59362196922302,0.59355187416077,0.59378218650818,0.59349894523621,0.59355902671814,0.59341883659363,0.59386229515076,0.59366226196289,0.59416890144348,0.59472608566284],"gpu_name":"GeForce GTX 1080 Ti","opt":{"gpu":0,"num_passes":10,"model_t7":"models\/resnets\/resnet-152.t7","batch_size":16,"output_json":"outputs\/470497.json","image_height":224,"image_width":224,"use_cudnn":0},"cudnn_version":"none","backward_times":[0.36836910247803,0.36821889877319,0.36837911605835,0.36816692352295,0.36825799942017,0.3682279586792,0.36843013763428,0.36849117279053,0.36863493919373,0.36905407905579]}
