# Supplementary material for: Automated urban landscape design: an AI-driven model for emotion-based layout generation and appraisal
Source: PeerJ Comput Sci. 2024 Oct 25;10:e2426. doi: 10.7717/peerj-cs.2426 (PMC11623217; doi:10.7717/peerj-cs.2426)
Supplement: Supplemental Information 1 [file peerj-cs-10-2426-s001.zip › code/outputs/1080Ti/658244.json]

{"forward_times":[0.060592174530029,0.055836915969849,0.055850982666016,0.055757999420166,0.055876970291138,0.055791139602661,0.055812120437622,0.055961132049561,0.055896043777466,0.056000947952271],"total_times":[0.14948129653931,0.14069700241089,0.14078497886658,0.14072299003601,0.14083194732666,0.14065027236938,0.14071202278137,0.14078116416931,0.14080405235291,0.14091897010803],"gpu_name":"GeForce GTX 1080 Ti","opt":{"gpu":0,"num_passes":10,"model_t7":"models\/googlenet\/googlenet-v1.t7","batch_size":16,"output_json":"outputs\/658244.json","image_height":224,"image_width":224,"use_cudnn":0},"cudnn_version":"none","backward_times":[0.088889122009277,0.08486008644104,0.084933996200562,0.084964990615845,0.084954977035522,0.084859132766724,0.08489990234375,0.084820032119751,0.084908008575439,0.084918022155762]}
