# Supplementary material for: Automated urban landscape design: an AI-driven model for emotion-based layout generation and appraisal
Source: PeerJ Comput Sci. 2024 Oct 25;10:e2426. doi: 10.7717/peerj-cs.2426 (PMC11623217; doi:10.7717/peerj-cs.2426)
Supplement: Supplemental Information 1 [file peerj-cs-10-2426-s001.zip › code/outputs/1080Ti/881357.json]

{"forward_times":[0.099970102310181,0.099858045578003,0.09991192817688,0.099854946136475,0.099898099899292,0.099914789199829,0.099815845489502,0.099928855895996,0.099934101104736,0.099881887435913],"total_times":[0.27745699882507,0.27743005752563,0.27746391296387,0.27747106552124,0.27745628356934,0.27745676040649,0.27734994888306,0.27755379676819,0.27751421928406,0.27759695053101],"gpu_name":"GeForce GTX 1080 Ti","opt":{"gpu":0,"num_passes":10,"model_t7":"models\/resnets\/resnet-50.t7","batch_size":16,"output_json":"outputs\/881357.json","image_height":224,"image_width":224,"use_cudnn":0},"cudnn_version":"none","backward_times":[0.17748689651489,0.17757201194763,0.17755198478699,0.17761611938477,0.17755818367004,0.17754197120667,0.17753410339355,0.17762494087219,0.17758011817932,0.17771506309509]}
