# Supplementary material for: Automated urban landscape design: an AI-driven model for emotion-based layout generation and appraisal
Source: PeerJ Comput Sci. 2024 Oct 25;10:e2426. doi: 10.7717/peerj-cs.2426 (PMC11623217; doi:10.7717/peerj-cs.2426)
Supplement: Supplemental Information 1 [file peerj-cs-10-2426-s001.zip › code/outputs/1080Ti/976860.json]

{"forward_times":[0.16191983222961,0.16189694404602,0.16198897361755,0.16185712814331,0.16212606430054,0.16215515136719,0.16207385063171,0.16214108467102,0.16209292411804,0.16206789016724],"total_times":[0.42863988876343,0.42879796028137,0.42856597900391,0.42868494987488,0.42884206771851,0.42888307571411,0.42886877059937,0.42897605895996,0.42878389358521,0.42902398109436],"gpu_name":"GeForce GTX 1080 Ti","opt":{"gpu":0,"num_passes":10,"model_t7":"models\/resnets\/resnet-101.t7","batch_size":16,"output_json":"outputs\/976860.json","image_height":224,"image_width":224,"use_cudnn":0},"cudnn_version":"none","backward_times":[0.26672005653381,0.26690101623535,0.26657700538635,0.26682782173157,0.26671600341797,0.26672792434692,0.26679491996765,0.26683497428894,0.26669096946716,0.26695609092712]}
