# Supplementary material for: Automated urban landscape design: an AI-driven model for emotion-based layout generation and appraisal
Source: PeerJ Comput Sci. 2024 Oct 25;10:e2426. doi: 10.7717/peerj-cs.2426 (PMC11623217; doi:10.7717/peerj-cs.2426)
Supplement: Supplemental Information 1 [file peerj-cs-10-2426-s001.zip › code/outputs/1080Ti_cudnn51/101362.json]

{"forward_times":[0.016766786575317,0.01672101020813,0.016712188720703,0.016704082489014,0.016673803329468,0.016669988632202,0.016674041748047,0.01672101020813,0.016724109649658,0.016708135604858],"total_times":[0.051314830780029,0.051314830780029,0.051308155059814,0.051275968551636,0.051265716552734,0.051270008087158,0.051245927810669,0.051337003707886,0.05138111114502,0.051389217376709],"gpu_name":"GeForce GTX 1080 Ti","opt":{"gpu":0,"num_passes":10,"model_t7":"models\/resnets\/resnet-34.t7","batch_size":16,"output_json":"outputs\/101362.json","image_height":224,"image_width":224,"use_cudnn":1},"cudnn_version":5110,"backward_times":[0.034548044204712,0.034593820571899,0.034595966339111,0.034571886062622,0.034591913223267,0.034600019454956,0.034571886062622,0.034615993499756,0.034657001495361,0.034681081771851]}
