# Supplementary material for: Automated urban landscape design: an AI-driven model for emotion-based layout generation and appraisal
Source: PeerJ Comput Sci. 2024 Oct 25;10:e2426. doi: 10.7717/peerj-cs.2426 (PMC11623217; doi:10.7717/peerj-cs.2426)
Supplement: Supplemental Information 1 [file peerj-cs-10-2426-s001.zip › code/outputs/1080Ti_cudnn51/202606.json]

{"forward_times":[0.01151704788208,0.011486053466797,0.011489868164062,0.011512041091919,0.011519908905029,0.011510133743286,0.011489868164062,0.011534214019775,0.01148796081543,0.011482000350952],"total_times":[0.036847114562988,0.036838054656982,0.036854982376099,0.036893844604492,0.036871910095215,0.036896228790283,0.036840677261353,0.036945104598999,0.036904096603394,0.036794900894165],"gpu_name":"GeForce GTX 1080 Ti","opt":{"gpu":0,"num_passes":10,"model_t7":"models\/googlenet\/googlenet-v1.t7","batch_size":16,"output_json":"outputs\/202606.json","image_height":224,"image_width":224,"use_cudnn":1},"cudnn_version":5110,"backward_times":[0.025330066680908,0.025352001190186,0.025365114212036,0.025381803512573,0.025352001190186,0.025386095046997,0.02535080909729,0.025410890579224,0.025416135787964,0.025312900543213]}
