# Supplementary material for: Automated urban landscape design: an AI-driven model for emotion-based layout generation and appraisal
Source: PeerJ Comput Sci. 2024 Oct 25;10:e2426. doi: 10.7717/peerj-cs.2426 (PMC11623217; doi:10.7717/peerj-cs.2426)
Supplement: Supplemental Information 1 [file peerj-cs-10-2426-s001.zip › code/outputs/1080Ti_cudnn51/267406.json]

{"forward_times":[0.051956176757812,0.052039861679077,0.051841020584106,0.052735805511475,0.052240133285522,0.052021026611328,0.052228927612305,0.052032947540283,0.052020072937012,0.052650928497314],"total_times":[0.15399312973022,0.15420699119568,0.15388607978821,0.15526175498962,0.15448808670044,0.15348505973816,0.15406894683838,0.15435385704041,0.15413999557495,0.15469598770142],"gpu_name":"GeForce GTX 1080 Ti","opt":{"gpu":0,"num_passes":10,"model_t7":"models\/resnets\/resnet-101.t7","batch_size":16,"output_json":"outputs\/267406.json","image_height":224,"image_width":224,"use_cudnn":1},"cudnn_version":5110,"backward_times":[0.10203695297241,0.1021671295166,0.1020450592041,0.10252594947815,0.10224795341492,0.10146403312683,0.10184001922607,0.10232090950012,0.10211992263794,0.1020450592041]}
