# Supplementary material for: Automated urban landscape design: an AI-driven model for emotion-based layout generation and appraisal
Source: PeerJ Comput Sci. 2024 Oct 25;10:e2426. doi: 10.7717/peerj-cs.2426 (PMC11623217; doi:10.7717/peerj-cs.2426)
Supplement: Supplemental Information 1 [file peerj-cs-10-2426-s001.zip › code/outputs/1080Ti_cudnn51/311738.json]

{"forward_times":[0.034102916717529,0.034085988998413,0.034359931945801,0.034178972244263,0.034080982208252,0.034036159515381,0.034296989440918,0.03400707244873,0.034051895141602,0.034245014190674],"total_times":[0.10106372833252,0.1010639667511,0.1016149520874,0.10123014450073,0.10102009773254,0.10113525390625,0.10154700279236,0.1010160446167,0.10103297233582,0.10135793685913],"gpu_name":"GeForce GTX 1080 Ti","opt":{"gpu":0,"num_passes":10,"model_t7":"models\/resnets\/resnet-50.t7","batch_size":16,"output_json":"outputs\/311738.json","image_height":224,"image_width":224,"use_cudnn":1},"cudnn_version":5110,"backward_times":[0.06696081161499,0.066977977752686,0.067255020141602,0.06705117225647,0.066939115524292,0.067099094390869,0.06725001335144,0.067008972167969,0.066981077194214,0.067112922668457]}
