# Supplementary material for: Automated urban landscape design: an AI-driven model for emotion-based layout generation and appraisal
Source: PeerJ Comput Sci. 2024 Oct 25;10:e2426. doi: 10.7717/peerj-cs.2426 (PMC11623217; doi:10.7717/peerj-cs.2426)
Supplement: Supplemental Information 1 [file peerj-cs-10-2426-s001.zip › code/outputs/1080Ti_cudnn51/453685.json]

{"forward_times":[0.0043320655822754,0.004302978515625,0.0043110847473145,0.0043001174926758,0.004302978515625,0.004288911819458,0.0043439865112305,0.0042991638183594,0.0043160915374756,0.0043010711669922],"total_times":[0.013919115066528,0.013903856277466,0.013913154602051,0.013905048370361,0.01386284828186,0.013881921768188,0.013935089111328,0.01383900642395,0.013842105865479,0.013866186141968],"gpu_name":"GeForce GTX 1080 Ti","opt":{"gpu":0,"num_passes":10,"model_t7":"models\/alexnet\/alexnet.t7","batch_size":16,"output_json":"outputs\/453685.json","image_height":224,"image_width":224,"use_cudnn":1},"cudnn_version":5110,"backward_times":[0.0095870494842529,0.0096008777618408,0.0096020698547363,0.0096049308776855,0.0095598697662354,0.0095930099487305,0.0095911026000977,0.0095398426055908,0.0095260143280029,0.0095651149749756]}
