# Supplementary material for: Automated urban landscape design: an AI-driven model for emotion-based layout generation and appraisal
Source: PeerJ Comput Sci. 2024 Oct 25;10:e2426. doi: 10.7717/peerj-cs.2426 (PMC11623217; doi:10.7717/peerj-cs.2426)
Supplement: Supplemental Information 1 [file peerj-cs-10-2426-s001.zip › code/outputs/1080Ti_cudnn51/474549.json]

{"forward_times":[0.048383951187134,0.048374176025391,0.047837972640991,0.048022031784058,0.048382997512817,0.047585010528564,0.048363924026489,0.04806113243103,0.048012018203735,0.048466920852661],"total_times":[0.14878582954407,0.14825105667114,0.14746594429016,0.14784598350525,0.14818692207336,0.14785218238831,0.14815306663513,0.14759206771851,0.14925718307495,0.14854884147644],"gpu_name":"GeForce GTX 1080 Ti","opt":{"gpu":0,"num_passes":10,"model_t7":"models\/vgg19\/vgg19.t7","batch_size":16,"output_json":"outputs\/474549.json","image_height":224,"image_width":224,"use_cudnn":1},"cudnn_version":5110,"backward_times":[0.10040187835693,0.099876880645752,0.09962797164917,0.099823951721191,0.099803924560547,0.10026717185974,0.099789142608643,0.099530935287476,0.10124516487122,0.10008192062378]}
