# Supplementary material for: Automated urban landscape design: an AI-driven model for emotion-based layout generation and appraisal
Source: PeerJ Comput Sci. 2024 Oct 25;10:e2426. doi: 10.7717/peerj-cs.2426 (PMC11623217; doi:10.7717/peerj-cs.2426)
Supplement: Supplemental Information 1 [file peerj-cs-10-2426-s001.zip › code/outputs/1080Ti_cudnn51/644777.json]

{"forward_times":[0.04127311706543,0.041455984115601,0.040868043899536,0.041270017623901,0.041102886199951,0.040948152542114,0.04141092300415,0.041486024856567,0.041242837905884,0.041249990463257],"total_times":[0.1279182434082,0.12878012657166,0.12748599052429,0.12836217880249,0.128173828125,0.1276261806488,0.12870287895203,0.12852501869202,0.12781977653503,0.128005027771],"gpu_name":"GeForce GTX 1080 Ti","opt":{"gpu":0,"num_passes":10,"model_t7":"models\/vgg16\/vgg16.t7","batch_size":16,"output_json":"outputs\/644777.json","image_height":224,"image_width":224,"use_cudnn":1},"cudnn_version":5110,"backward_times":[0.086645126342773,0.087324142456055,0.086617946624756,0.087092161178589,0.087070941925049,0.086678028106689,0.087291955947876,0.087038993835449,0.08657693862915,0.086755037307739]}
