# Supplementary material for: Automated urban landscape design: an AI-driven model for emotion-based layout generation and appraisal
Source: PeerJ Comput Sci. 2024 Oct 25;10:e2426. doi: 10.7717/peerj-cs.2426 (PMC11623217; doi:10.7717/peerj-cs.2426)
Supplement: Supplemental Information 1 [file peerj-cs-10-2426-s001.zip › code/outputs/1080Ti_cudnn51/677177.json]

{"forward_times":[0.01045298576355,0.010446071624756,0.010442018508911,0.010453939437866,0.010429859161377,0.010454177856445,0.010457038879395,0.010434865951538,0.010445833206177,0.010446071624756],"total_times":[0.032816886901855,0.032822132110596,0.032710075378418,0.032837867736816,0.032790899276733,0.032777309417725,0.032783985137939,0.032769918441772,0.032773971557617,0.032746076583862],"gpu_name":"GeForce GTX 1080 Ti","opt":{"gpu":0,"num_passes":10,"model_t7":"models\/resnets\/resnet-18.t7","batch_size":16,"output_json":"outputs\/677177.json","image_height":224,"image_width":224,"use_cudnn":1},"cudnn_version":5110,"backward_times":[0.022363901138306,0.02237606048584,0.022268056869507,0.02238392829895,0.022361040115356,0.022323131561279,0.022326946258545,0.022335052490234,0.02232813835144,0.022300004959106]}
