# Supplementary material for: Automated urban landscape design: an AI-driven model for emotion-based layout generation and appraisal
Source: PeerJ Comput Sci. 2024 Oct 25;10:e2426. doi: 10.7717/peerj-cs.2426 (PMC11623217; doi:10.7717/peerj-cs.2426)
Supplement: Supplemental Information 1 [file peerj-cs-10-2426-s001.zip › code/outputs/1080Ti_cudnn51/957923.json]

{"forward_times":[0.073378086090088,0.073380947113037,0.073487043380737,0.073678970336914,0.073410987854004,0.073491096496582,0.073576927185059,0.07339882850647,0.073568820953369,0.073808908462524],"total_times":[0.21516895294189,0.21572995185852,0.21509194374084,0.2161180973053,0.21574592590332,0.21499490737915,0.21540904045105,0.21572589874268,0.21498894691467,0.21642899513245],"gpu_name":"GeForce GTX 1080 Ti","opt":{"gpu":0,"num_passes":10,"model_t7":"models\/resnets\/resnet-152.t7","batch_size":16,"output_json":"outputs\/957923.json","image_height":224,"image_width":224,"use_cudnn":1},"cudnn_version":5110,"backward_times":[0.14179086685181,0.14234900474548,0.14160490036011,0.14243912696838,0.14233493804932,0.14150381088257,0.14183211326599,0.14232707023621,0.1414201259613,0.14262008666992]}
