# Supplementary material for: Automated urban landscape design: an AI-driven model for emotion-based layout generation and appraisal
Source: PeerJ Comput Sci. 2024 Oct 25;10:e2426. doi: 10.7717/peerj-cs.2426 (PMC11623217; doi:10.7717/peerj-cs.2426)
Supplement: Supplemental Information 1 [file peerj-cs-10-2426-s001.zip › code/outputs/1080_cudnn50/11393.json]

{"forward_times":[0.077425956726074,0.077260971069336,0.077452898025513,0.077349901199341,0.077378988265991,0.077949047088623,0.077265024185181,0.077278137207031,0.077279090881348,0.077285051345825],"total_times":[0.23594498634338,0.23570990562439,0.23546481132507,0.23547697067261,0.2356870174408,0.23615288734436,0.23556518554688,0.23518419265747,0.23542904853821,0.23520803451538],"gpu_name":"GeForce GTX 1080","opt":{"gpu":0,"num_passes":10,"model_t7":"models\/resnets\/resnet-101.t7","batch_size":16,"output_json":"outputs\/1080_cudnn50\/11393.json","image_height":224,"image_width":224,"use_cudnn":1},"cudnn_version":5005,"backward_times":[0.15851902961731,0.15844893455505,0.15801191329956,0.15812706947327,0.1583080291748,0.15820384025574,0.15830016136169,0.15790605545044,0.15814995765686,0.15792298316956]}
