# Supplementary material for: Automated urban landscape design: an AI-driven model for emotion-based layout generation and appraisal
Source: PeerJ Comput Sci. 2024 Oct 25;10:e2426. doi: 10.7717/peerj-cs.2426 (PMC11623217; doi:10.7717/peerj-cs.2426)
Supplement: Supplemental Information 1 [file peerj-cs-10-2426-s001.zip › code/outputs/1080_cudnn50/234830.json]

{"forward_times":[0.17724394798279,0.17693090438843,0.17503809928894,0.17646408081055,0.17624807357788,0.17682504653931,0.17720293998718,0.17598605155945,0.1757709980011,0.17584300041199],"total_times":[0.62906074523926,0.63004779815674,0.62727618217468,0.62889099121094,0.62946009635925,0.63137817382812,0.6316249370575,0.62920904159546,0.62930488586426,0.62947201728821],"gpu_name":"GeForce GTX 1080","opt":{"gpu":0,"num_passes":10,"model_t7":"models\/vgg19\/vgg19.t7","batch_size":16,"output_json":"outputs\/1080_cudnn50\/234830.json","image_height":224,"image_width":224,"use_cudnn":0},"cudnn_version":"none","backward_times":[0.45181679725647,0.45311689376831,0.45223808288574,0.45242691040039,0.45321202278137,0.45455312728882,0.45442199707031,0.45322299003601,0.45353388786316,0.45362901687622]}
