# Supplementary material for: Automated urban landscape design: an AI-driven model for emotion-based layout generation and appraisal
Source: PeerJ Comput Sci. 2024 Oct 25;10:e2426. doi: 10.7717/peerj-cs.2426 (PMC11623217; doi:10.7717/peerj-cs.2426)
Supplement: Supplemental Information 1 [file peerj-cs-10-2426-s001.zip › code/outputs/1080_cudnn50/243870.json]

{"forward_times":[0.29857516288757,0.29859185218811,0.29855799674988,0.29853296279907,0.29865598678589,0.29858303070068,0.29893898963928,0.30051708221436,0.30008006095886,0.3002290725708],"total_times":[0.75833630561829,0.75837874412537,0.75813484191895,0.7583110332489,0.75837588310242,0.75847816467285,0.76034116744995,0.76422214508057,0.76198506355286,0.76223492622375],"gpu_name":"GeForce GTX 1080","opt":{"gpu":0,"num_passes":10,"model_t7":"models\/resnets\/resnet-152.t7","batch_size":16,"output_json":"outputs\/1080_cudnn50\/243870.json","image_height":224,"image_width":224,"use_cudnn":0},"cudnn_version":"none","backward_times":[0.45976114273071,0.45978689193726,0.45957684516907,0.45977807044983,0.45971989631653,0.45989513397217,0.46140217781067,0.46370506286621,0.46190500259399,0.46200585365295]}
