# Supplementary material for: Automated urban landscape design: an AI-driven model for emotion-based layout generation and appraisal
Source: PeerJ Comput Sci. 2024 Oct 25;10:e2426. doi: 10.7717/peerj-cs.2426 (PMC11623217; doi:10.7717/peerj-cs.2426)
Supplement: Supplemental Information 1 [file peerj-cs-10-2426-s001.zip › code/outputs/1080_cudnn50/327519.json]

{"forward_times":[0.016136169433594,0.016080856323242,0.016127824783325,0.016132116317749,0.016144990921021,0.016145944595337,0.016106128692627,0.016119956970215,0.016052007675171,0.016119003295898],"total_times":[0.055525302886963,0.055458784103394,0.055590867996216,0.055541038513184,0.055613040924072,0.055677890777588,0.055573225021362,0.055562019348145,0.055528163909912,0.055651187896729],"gpu_name":"GeForce GTX 1080","opt":{"gpu":0,"num_passes":10,"model_t7":"models\/googlenet\/googlenet-v1.t7","batch_size":16,"output_json":"outputs\/1080_cudnn50\/327519.json","image_height":224,"image_width":224,"use_cudnn":1},"cudnn_version":5005,"backward_times":[0.039389133453369,0.039377927780151,0.039463043212891,0.039408922195435,0.039468050003052,0.039531946182251,0.039467096328735,0.03944206237793,0.039476156234741,0.03953218460083]}
