# Supplementary material for: Automated urban landscape design: an AI-driven model for emotion-based layout generation and appraisal
Source: PeerJ Comput Sci. 2024 Oct 25;10:e2426. doi: 10.7717/peerj-cs.2426 (PMC11623217; doi:10.7717/peerj-cs.2426)
Supplement: Supplemental Information 1 [file peerj-cs-10-2426-s001.zip › code/outputs/1080_cudnn50/422317.json]

{"forward_times":[0.016088008880615,0.016026973724365,0.016098022460938,0.016077995300293,0.016095876693726,0.016057968139648,0.016110897064209,0.01609992980957,0.016071081161499,0.016091108322144],"total_times":[0.056127071380615,0.056030988693237,0.056237936019897,0.056159019470215,0.056218862533569,0.056006908416748,0.056221008300781,0.056179046630859,0.056180238723755,0.056282043457031],"gpu_name":"GeForce GTX 1080","opt":{"gpu":0,"num_passes":10,"model_t7":"models\/googlenet\/googlenet-v1.t7","batch_size":16,"output_json":"outputs\/1080_cudnn50\/422317.json","image_height":224,"image_width":224,"use_cudnn":1},"cudnn_version":5005,"backward_times":[0.0400390625,0.040004014968872,0.04013991355896,0.040081024169922,0.040122985839844,0.0399489402771,0.040110111236572,0.040079116821289,0.040109157562256,0.040190935134888]}
