# Supplementary material for: Automated urban landscape design: an AI-driven model for emotion-based layout generation and appraisal
Source: PeerJ Comput Sci. 2024 Oct 25;10:e2426. doi: 10.7717/peerj-cs.2426 (PMC11623217; doi:10.7717/peerj-cs.2426)
Supplement: Supplemental Information 1 [file peerj-cs-10-2426-s001.zip › code/outputs/1080_cudnn50/443109.json]

{"forward_times":[0.043971061706543,0.042785882949829,0.042822122573853,0.042793035507202,0.042825937271118,0.042876958847046,0.042819023132324,0.042807102203369,0.042834043502808,0.04282808303833],"total_times":[0.12515807151794,0.12172174453735,0.12162208557129,0.12175512313843,0.12179708480835,0.12178993225098,0.12178301811218,0.12180519104004,0.12179398536682,0.12178707122803],"gpu_name":"GeForce GTX 1080","opt":{"gpu":0,"num_passes":10,"model_t7":"models\/resnets\/resnet-18.t7","batch_size":16,"output_json":"outputs\/1080_cudnn50\/443109.json","image_height":224,"image_width":224,"use_cudnn":0},"cudnn_version":"none","backward_times":[0.081187009811401,0.078935861587524,0.078799962997437,0.078962087631226,0.078971147537231,0.078912973403931,0.078963994979858,0.07899808883667,0.078959941864014,0.078958988189697]}
