# Supplementary material for: Automated urban landscape design: an AI-driven model for emotion-based layout generation and appraisal
Source: PeerJ Comput Sci. 2024 Oct 25;10:e2426. doi: 10.7717/peerj-cs.2426 (PMC11623217; doi:10.7717/peerj-cs.2426)
Supplement: Supplemental Information 1 [file peerj-cs-10-2426-s001.zip › code/outputs/1080_cudnn50/46471.json]

{"forward_times":[0.024577140808105,0.02494215965271,0.024515867233276,0.025130033493042,0.024603843688965,0.024940013885498,0.02463698387146,0.02462100982666,0.02505898475647,0.024552822113037],"total_times":[0.079280138015747,0.080413103103638,0.0793137550354,0.080923080444336,0.079164981842041,0.080187082290649,0.079302072525024,0.079319000244141,0.080412149429321,0.079250812530518],"gpu_name":"GeForce GTX 1080","opt":{"gpu":0,"num_passes":10,"model_t7":"models\/resnets\/resnet-34.t7","batch_size":16,"output_json":"outputs\/1080_cudnn50\/46471.json","image_height":224,"image_width":224,"use_cudnn":1},"cudnn_version":5005,"backward_times":[0.054702997207642,0.055470943450928,0.054797887802124,0.055793046951294,0.054561138153076,0.055247068405151,0.054665088653564,0.05469799041748,0.055353164672852,0.05469799041748]}
