# Supplementary material for: Automated urban landscape design: an AI-driven model for emotion-based layout generation and appraisal
Source: PeerJ Comput Sci. 2024 Oct 25;10:e2426. doi: 10.7717/peerj-cs.2426 (PMC11623217; doi:10.7717/peerj-cs.2426)
Supplement: Supplemental Information 1 [file peerj-cs-10-2426-s001.zip › code/outputs/1080_cudnn50/470467.json]

{"forward_times":[0.070575952529907,0.065871000289917,0.067402124404907,0.066189050674438,0.066557884216309,0.068210124969482,0.066219091415405,0.067373037338257,0.068229913711548,0.066050052642822],"total_times":[0.23429298400879,0.23354911804199,0.23272919654846,0.2317111492157,0.23371076583862,0.23402333259583,0.23241329193115,0.23387098312378,0.23264694213867,0.23538899421692],"gpu_name":"GeForce GTX 1080","opt":{"gpu":0,"num_passes":10,"model_t7":"models\/vgg16\/vgg16.t7","batch_size":16,"output_json":"outputs\/1080_cudnn50\/470467.json","image_height":224,"image_width":224,"use_cudnn":1},"cudnn_version":5005,"backward_times":[0.16371703147888,0.16767811775208,0.16532707214355,0.16552209854126,0.16715288162231,0.16581320762634,0.16619420051575,0.16649794578552,0.16441702842712,0.1693389415741]}
