# Supplementary material for: Automated urban landscape design: an AI-driven model for emotion-based layout generation and appraisal
Source: PeerJ Comput Sci. 2024 Oct 25;10:e2426. doi: 10.7717/peerj-cs.2426 (PMC11623217; doi:10.7717/peerj-cs.2426)
Supplement: Supplemental Information 1 [file peerj-cs-10-2426-s001.zip › code/outputs/1080_cudnn50/473403.json]

{"forward_times":[0.064876079559326,0.063004016876221,0.062947034835815,0.062889814376831,0.06299090385437,0.062793016433716,0.062977075576782,0.062916040420532,0.062842130661011,0.062926054000854],"total_times":[0.16966223716736,0.16476011276245,0.16477918624878,0.16483569145203,0.16487002372742,0.16470694541931,0.16491913795471,0.16474103927612,0.16476011276245,0.16478514671326],"gpu_name":"GeForce GTX 1080","opt":{"gpu":0,"num_passes":10,"model_t7":"models\/googlenet\/googlenet-v1.t7","batch_size":16,"output_json":"outputs\/1080_cudnn50\/473403.json","image_height":224,"image_width":224,"use_cudnn":0},"cudnn_version":"none","backward_times":[0.10478615760803,0.10175609588623,0.10183215141296,0.1019458770752,0.10187911987305,0.1019139289856,0.10194206237793,0.10182499885559,0.10191798210144,0.1018590927124]}
