# Supplementary material for: Automated urban landscape design: an AI-driven model for emotion-based layout generation and appraisal
Source: PeerJ Comput Sci. 2024 Oct 25;10:e2426. doi: 10.7717/peerj-cs.2426 (PMC11623217; doi:10.7717/peerj-cs.2426)
Supplement: Supplemental Information 1 [file peerj-cs-10-2426-s001.zip › code/outputs/1080_cudnn50/511688.json]

{"forward_times":[0.10931992530823,0.11036491394043,0.10965204238892,0.1098780632019,0.10928297042847,0.10947918891907,0.10945510864258,0.10955190658569,0.10957980155945,0.10982990264893],"total_times":[0.32781505584717,0.3293399810791,0.32841992378235,0.32835221290588,0.32786202430725,0.32812905311584,0.32770991325378,0.32867908477783,0.32792186737061,0.32838177680969],"gpu_name":"GeForce GTX 1080","opt":{"gpu":0,"num_passes":10,"model_t7":"models\/resnets\/resnet-152.t7","batch_size":16,"output_json":"outputs\/1080_cudnn50\/511688.json","image_height":224,"image_width":224,"use_cudnn":1},"cudnn_version":5005,"backward_times":[0.21849513053894,0.21897506713867,0.21876788139343,0.21847414970398,0.21857905387878,0.21864986419678,0.21825480461121,0.21912717819214,0.21834206581116,0.21855187416077]}
