# Supplementary material for: Automated urban landscape design: an AI-driven model for emotion-based layout generation and appraisal
Source: PeerJ Comput Sci. 2024 Oct 25;10:e2426. doi: 10.7717/peerj-cs.2426 (PMC11623217; doi:10.7717/peerj-cs.2426)
Supplement: Supplemental Information 1 [file peerj-cs-10-2426-s001.zip › code/outputs/1080_cudnn50/533635.json]

{"forward_times":[0.20264220237732,0.20257878303528,0.20257687568665,0.20267796516418,0.20251893997192,0.20255708694458,0.20257902145386,0.20322585105896,0.2030918598175,0.20358395576477],"total_times":[0.52281212806702,0.52253770828247,0.52265191078186,0.52277493476868,0.52269792556763,0.52255606651306,0.52319812774658,0.52420973777771,0.52428889274597,0.52494382858276],"gpu_name":"GeForce GTX 1080","opt":{"gpu":0,"num_passes":10,"model_t7":"models\/resnets\/resnet-101.t7","batch_size":16,"output_json":"outputs\/1080_cudnn50\/533635.json","image_height":224,"image_width":224,"use_cudnn":0},"cudnn_version":"none","backward_times":[0.3201699256897,0.31995892524719,0.32007503509521,0.32009696960449,0.3201789855957,0.31999897956848,0.32061910629272,0.32098388671875,0.32119703292847,0.32135987281799]}
