# Supplementary material for: Automated urban landscape design: an AI-driven model for emotion-based layout generation and appraisal
Source: PeerJ Comput Sci. 2024 Oct 25;10:e2426. doi: 10.7717/peerj-cs.2426 (PMC11623217; doi:10.7717/peerj-cs.2426)
Supplement: Supplemental Information 1 [file peerj-cs-10-2426-s001.zip › code/outputs/1080_cudnn50/561535.json]

{"forward_times":[0.082625150680542,0.082667112350464,0.082664966583252,0.082636117935181,0.082648038864136,0.082612037658691,0.08272910118103,0.082842111587524,0.082836151123047,0.082859039306641],"total_times":[0.21996903419495,0.22003626823425,0.21993589401245,0.2199821472168,0.22001504898071,0.21995520591736,0.22000098228455,0.22055125236511,0.22050309181213,0.22037601470947],"gpu_name":"GeForce GTX 1080","opt":{"gpu":0,"num_passes":10,"model_t7":"models\/resnets\/resnet-34.t7","batch_size":16,"output_json":"outputs\/1080_cudnn50\/561535.json","image_height":224,"image_width":224,"use_cudnn":0},"cudnn_version":"none","backward_times":[0.1373438835144,0.13736915588379,0.1372709274292,0.13734602928162,0.13736701011658,0.13734316825867,0.13727188110352,0.13770914077759,0.13766694068909,0.13751697540283]}
