# Supplementary material for: Automated urban landscape design: an AI-driven model for emotion-based layout generation and appraisal
Source: PeerJ Comput Sci. 2024 Oct 25;10:e2426. doi: 10.7717/peerj-cs.2426 (PMC11623217; doi:10.7717/peerj-cs.2426)
Supplement: Supplemental Information 1 [file peerj-cs-10-2426-s001.zip › code/outputs/1080_cudnn50/592844.json]

{"forward_times":[0.07987380027771,0.079898834228516,0.079260110855103,0.081182956695557,0.079497098922729,0.080402851104736,0.081374883651733,0.080690860748291,0.079421997070312,0.081096172332764],"total_times":[0.28034400939941,0.28371787071228,0.28498506546021,0.28100681304932,0.28246212005615,0.28732490539551,0.28101682662964,0.28456282615662,0.28477597236633,0.27999210357666],"gpu_name":"GeForce GTX 1080","opt":{"gpu":0,"num_passes":10,"model_t7":"models\/vgg19\/vgg19.t7","batch_size":16,"output_json":"outputs\/1080_cudnn50\/592844.json","image_height":224,"image_width":224,"use_cudnn":1},"cudnn_version":5005,"backward_times":[0.2004702091217,0.20381903648376,0.2057249546051,0.19982385635376,0.20296502113342,0.20692205429077,0.19964194297791,0.20387196540833,0.20535397529602,0.1988959312439]}
