# Supplementary material for: Automated urban landscape design: an AI-driven model for emotion-based layout generation and appraisal
Source: PeerJ Comput Sci. 2024 Oct 25;10:e2426. doi: 10.7717/peerj-cs.2426 (PMC11623217; doi:10.7717/peerj-cs.2426)
Supplement: Supplemental Information 1 [file peerj-cs-10-2426-s001.zip › code/outputs/1080_cudnn50/593930.json]

{"forward_times":[0.14370703697205,0.1432089805603,0.14377498626709,0.14374113082886,0.14328193664551,0.14366888999939,0.1445300579071,0.14335513114929,0.14455509185791,0.14348196983337],"total_times":[0.5231990814209,0.52361106872559,0.52293086051941,0.52354431152344,0.52189898490906,0.52182388305664,0.52339792251587,0.52103114128113,0.52312302589417,0.52362489700317],"gpu_name":"GeForce GTX 1080","opt":{"gpu":0,"num_passes":10,"model_t7":"models\/vgg16\/vgg16.t7","batch_size":16,"output_json":"outputs\/1080_cudnn50\/593930.json","image_height":224,"image_width":224,"use_cudnn":0},"cudnn_version":"none","backward_times":[0.37949204444885,0.38040208816528,0.37915587425232,0.37980318069458,0.37861704826355,0.37815499305725,0.37886786460876,0.37767601013184,0.37856793403625,0.3801429271698]}
