# Supplementary material for: Automated urban landscape design: an AI-driven model for emotion-based layout generation and appraisal
Source: PeerJ Comput Sci. 2024 Oct 25;10:e2426. doi: 10.7717/peerj-cs.2426 (PMC11623217; doi:10.7717/peerj-cs.2426)
Supplement: Supplemental Information 1 [file peerj-cs-10-2426-s001.zip › code/outputs/1080_cudnn50/595867.json]

{"forward_times":[0.20312786102295,0.20312809944153,0.20313000679016,0.20324921607971,0.20316910743713,0.20318484306335,0.20319294929504,0.20317697525024,0.20318603515625,0.20339798927307],"total_times":[0.52559375762939,0.52554416656494,0.52550888061523,0.52570343017578,0.52559804916382,0.52548980712891,0.52564287185669,0.52563214302063,0.5260112285614,0.52597284317017],"gpu_name":"GeForce GTX 1080","opt":{"gpu":0,"num_passes":10,"model_t7":"models\/resnets\/resnet-101.t7","batch_size":16,"output_json":"outputs\/1080_cudnn50\/595867.json","image_height":224,"image_width":224,"use_cudnn":0},"cudnn_version":"none","backward_times":[0.32246589660645,0.32241606712341,0.32237887382507,0.32245421409607,0.32242894172668,0.32230496406555,0.32244992256165,0.32245516777039,0.32282519340515,0.32257485389709]}
