# Supplementary material for: Automated urban landscape design: an AI-driven model for emotion-based layout generation and appraisal
Source: PeerJ Comput Sci. 2024 Oct 25;10:e2426. doi: 10.7717/peerj-cs.2426 (PMC11623217; doi:10.7717/peerj-cs.2426)
Supplement: Supplemental Information 1 [file peerj-cs-10-2426-s001.zip › code/outputs/1080_cudnn50/601028.json]

{"forward_times":[0.29862189292908,0.29856514930725,0.29859495162964,0.29862213134766,0.29858493804932,0.29871606826782,0.29885101318359,0.30130410194397,0.29934287071228,0.29932618141174],"total_times":[0.7595739364624,0.75963234901428,0.75975489616394,0.75959634780884,0.75945997238159,0.75972509384155,0.76121807098389,0.76561307907104,0.76144790649414,0.76122617721558],"gpu_name":"GeForce GTX 1080","opt":{"gpu":0,"num_passes":10,"model_t7":"models\/resnets\/resnet-152.t7","batch_size":16,"output_json":"outputs\/1080_cudnn50\/601028.json","image_height":224,"image_width":224,"use_cudnn":0},"cudnn_version":"none","backward_times":[0.46095204353333,0.46106719970703,0.4611599445343,0.46097421646118,0.46087503433228,0.46100902557373,0.46236705780029,0.46430897712708,0.46210503578186,0.46189999580383]}
