# Supplementary material for: Automated urban landscape design: an AI-driven model for emotion-based layout generation and appraisal
Source: PeerJ Comput Sci. 2024 Oct 25;10:e2426. doi: 10.7717/peerj-cs.2426 (PMC11623217; doi:10.7717/peerj-cs.2426)
Supplement: Supplemental Information 1 [file peerj-cs-10-2426-s001.zip › code/outputs/1080_cudnn50/638525.json]

{"forward_times":[0.050679922103882,0.050763845443726,0.050717115402222,0.050786018371582,0.050662040710449,0.050988912582397,0.050745964050293,0.050795078277588,0.050693988800049,0.050751924514771],"total_times":[0.15395903587341,0.15399074554443,0.15410017967224,0.15403318405151,0.15405011177063,0.15439581871033,0.15419912338257,0.15412020683289,0.15417003631592,0.15406513214111],"gpu_name":"GeForce GTX 1080","opt":{"gpu":0,"num_passes":10,"model_t7":"models\/resnets\/resnet-50.t7","batch_size":16,"output_json":"outputs\/1080_cudnn50\/638525.json","image_height":224,"image_width":224,"use_cudnn":1},"cudnn_version":5005,"backward_times":[0.10327911376953,0.10322690010071,0.10338306427002,0.10324716567993,0.10338807106018,0.10340690612793,0.10345315933228,0.1033251285553,0.10347604751587,0.10331320762634]}
