# Supplementary material for: Automated urban landscape design: an AI-driven model for emotion-based layout generation and appraisal
Source: PeerJ Comput Sci. 2024 Oct 25;10:e2426. doi: 10.7717/peerj-cs.2426 (PMC11623217; doi:10.7717/peerj-cs.2426)
Supplement: Supplemental Information 1 [file peerj-cs-10-2426-s001.zip › code/outputs/1080_cudnn50/640169.json]

{"forward_times":[0.10989499092102,0.10970592498779,0.10982608795166,0.10976910591125,0.10979104042053,0.1098198890686,0.10972595214844,0.10982990264893,0.10976696014404,0.10973000526428],"total_times":[0.31119704246521,0.31104183197021,0.31125712394714,0.31117820739746,0.3111469745636,0.31118583679199,0.31112194061279,0.31132078170776,0.31124186515808,0.31113886833191],"gpu_name":"GeForce GTX 1080","opt":{"gpu":0,"num_passes":10,"model_t7":"models\/resnets\/resnet-50.t7","batch_size":16,"output_json":"outputs\/1080_cudnn50\/640169.json","image_height":224,"image_width":224,"use_cudnn":0},"cudnn_version":"none","backward_times":[0.20130205154419,0.20133590698242,0.20143103599548,0.20140910148621,0.20135593414307,0.20136594772339,0.20139598846436,0.20149087905884,0.20147490501404,0.20140886306763]}
