# Supplementary material for: Automated urban landscape design: an AI-driven model for emotion-based layout generation and appraisal
Source: PeerJ Comput Sci. 2024 Oct 25;10:e2426. doi: 10.7717/peerj-cs.2426 (PMC11623217; doi:10.7717/peerj-cs.2426)
Supplement: Supplemental Information 1 [file peerj-cs-10-2426-s001.zip › code/outputs/1080_cudnn50/670759.json]

{"forward_times":[0.043607950210571,0.042827844619751,0.04276704788208,0.042820930480957,0.04277515411377,0.042824983596802,0.042786836624146,0.042820930480957,0.042834997177124,0.042840957641602],"total_times":[0.12453985214233,0.12190294265747,0.12188410758972,0.1220817565918,0.12175226211548,0.12190890312195,0.12174367904663,0.1219379901886,0.12184500694275,0.12198090553284],"gpu_name":"GeForce GTX 1080","opt":{"gpu":0,"num_passes":10,"model_t7":"models\/resnets\/resnet-18.t7","batch_size":16,"output_json":"outputs\/1080_cudnn50\/670759.json","image_height":224,"image_width":224,"use_cudnn":0},"cudnn_version":"none","backward_times":[0.080931901931763,0.07907509803772,0.079117059707642,0.07926082611084,0.078977108001709,0.079083919525146,0.078956842422485,0.079117059707642,0.079010009765625,0.079139947891235]}
