# Supplementary material for: Automated urban landscape design: an AI-driven model for emotion-based layout generation and appraisal
Source: PeerJ Comput Sci. 2024 Oct 25;10:e2426. doi: 10.7717/peerj-cs.2426 (PMC11623217; doi:10.7717/peerj-cs.2426)
Supplement: Supplemental Information 1 [file peerj-cs-10-2426-s001.zip › code/outputs/1080_cudnn50/745969.json]

{"forward_times":[0.067376852035522,0.068562984466553,0.066403865814209,0.067317962646484,0.066973924636841,0.067239999771118,0.067241907119751,0.066118955612183,0.067918062210083,0.065818071365356],"total_times":[0.23492980003357,0.23313903808594,0.23730087280273,0.23384213447571,0.23676872253418,0.23471188545227,0.23368096351624,0.23514699935913,0.23539090156555,0.23400402069092],"gpu_name":"GeForce GTX 1080","opt":{"gpu":0,"num_passes":10,"model_t7":"models\/vgg16\/vgg16.t7","batch_size":16,"output_json":"outputs\/1080_cudnn50\/745969.json","image_height":224,"image_width":224,"use_cudnn":1},"cudnn_version":5005,"backward_times":[0.16755294799805,0.16457605361938,0.17089700698853,0.16652417182922,0.16979479789734,0.16747188568115,0.16643905639648,0.16902804374695,0.16747283935547,0.16818594932556]}
