# Supplementary material for: Automated urban landscape design: an AI-driven model for emotion-based layout generation and appraisal
Source: PeerJ Comput Sci. 2024 Oct 25;10:e2426. doi: 10.7717/peerj-cs.2426 (PMC11623217; doi:10.7717/peerj-cs.2426)
Supplement: Supplemental Information 1 [file peerj-cs-10-2426-s001.zip › code/outputs/1080_cudnn50/882582.json]

{"forward_times":[0.064717054367065,0.062875032424927,0.062897920608521,0.062871932983398,0.062832117080688,0.062833070755005,0.062838077545166,0.062841892242432,0.06286883354187,0.062680959701538],"total_times":[0.16890382766724,0.16497397422791,0.16495084762573,0.16498899459839,0.16491723060608,0.16496920585632,0.16494011878967,0.16499185562134,0.1650059223175,0.16475296020508],"gpu_name":"GeForce GTX 1080","opt":{"gpu":0,"num_passes":10,"model_t7":"models\/googlenet\/googlenet-v1.t7","batch_size":16,"output_json":"outputs\/1080_cudnn50\/882582.json","image_height":224,"image_width":224,"use_cudnn":0},"cudnn_version":"none","backward_times":[0.10418677330017,0.10209894180298,0.10205292701721,0.10211706161499,0.10208511352539,0.10213613510132,0.10210204124451,0.10214996337891,0.10213708877563,0.10207200050354]}
