# Supplementary material for: Automated urban landscape design: an AI-driven model for emotion-based layout generation and appraisal
Source: PeerJ Comput Sci. 2024 Oct 25;10:e2426. doi: 10.7717/peerj-cs.2426 (PMC11623217; doi:10.7717/peerj-cs.2426)
Supplement: Supplemental Information 1 [file peerj-cs-10-2426-s001.zip › code/outputs/1080_cudnn50/898191.json]

{"forward_times":[0.17502403259277,0.17546391487122,0.17645883560181,0.17629504203796,0.17503786087036,0.17812585830688,0.17639589309692,0.17729687690735,0.17549896240234,0.17702102661133],"total_times":[0.6283221244812,0.62692379951477,0.63123488426208,0.63019394874573,0.62820672988892,0.63028287887573,0.63080596923828,0.63132691383362,0.62927484512329,0.631187915802],"gpu_name":"GeForce GTX 1080","opt":{"gpu":0,"num_passes":10,"model_t7":"models\/vgg19\/vgg19.t7","batch_size":16,"output_json":"outputs\/1080_cudnn50\/898191.json","image_height":224,"image_width":224,"use_cudnn":0},"cudnn_version":"none","backward_times":[0.45329809188843,0.45145988464355,0.45477604866028,0.45389890670776,0.45316886901855,0.45215702056885,0.45441007614136,0.45403003692627,0.45377588272095,0.45416688919067]}
