# Supplementary material for: Automated urban landscape design: an AI-driven model for emotion-based layout generation and appraisal
Source: PeerJ Comput Sci. 2024 Oct 25;10:e2426. doi: 10.7717/peerj-cs.2426 (PMC11623217; doi:10.7717/peerj-cs.2426)
Supplement: Supplemental Information 1 [file peerj-cs-10-2426-s001.zip › code/outputs/1080_cudnn50/899060.json]

{"forward_times":[0.085300922393799,0.083348035812378,0.083286046981812,0.083345890045166,0.083340167999268,0.083315849304199,0.083307981491089,0.083398103713989,0.083299875259399,0.083325147628784],"total_times":[0.22361779212952,0.22037220001221,0.2202479839325,0.22032999992371,0.22040414810181,0.22026801109314,0.22046780586243,0.22077608108521,0.22049689292908,0.22031307220459],"gpu_name":"GeForce GTX 1080","opt":{"gpu":0,"num_passes":10,"model_t7":"models\/resnets\/resnet-34.t7","batch_size":16,"output_json":"outputs\/1080_cudnn50\/899060.json","image_height":224,"image_width":224,"use_cudnn":0},"cudnn_version":"none","backward_times":[0.13831686973572,0.13702416419983,0.13696193695068,0.13698410987854,0.13706398010254,0.13695216178894,0.13715982437134,0.13737797737122,0.13719701766968,0.13698792457581]}
