# Supplementary material for: Automated urban landscape design: an AI-driven model for emotion-based layout generation and appraisal
Source: PeerJ Comput Sci. 2024 Oct 25;10:e2426. doi: 10.7717/peerj-cs.2426 (PMC11623217; doi:10.7717/peerj-cs.2426)
Supplement: Supplemental Information 1 [file peerj-cs-10-2426-s001.zip › code/outputs/1080_cudnn50/926972.json]

{"forward_times":[0.07905101776123,0.078366041183472,0.080291032791138,0.079352855682373,0.079332828521729,0.081231117248535,0.078964948654175,0.079360008239746,0.08284592628479,0.079105138778687],"total_times":[0.27973389625549,0.28271293640137,0.27830624580383,0.28322672843933,0.28189468383789,0.2808690071106,0.28216791152954,0.28453898429871,0.28211402893066,0.28249526023865],"gpu_name":"GeForce GTX 1080","opt":{"gpu":0,"num_passes":10,"model_t7":"models\/vgg19\/vgg19.t7","batch_size":16,"output_json":"outputs\/1080_cudnn50\/926972.json","image_height":224,"image_width":224,"use_cudnn":1},"cudnn_version":5005,"backward_times":[0.20068287849426,0.2043468952179,0.1980152130127,0.20387387275696,0.20256185531616,0.19963788986206,0.20320296287537,0.20517897605896,0.19926810264587,0.20339012145996]}
