# Supplementary material for: Automated urban landscape design: an AI-driven model for emotion-based layout generation and appraisal
Source: PeerJ Comput Sci. 2024 Oct 25;10:e2426. doi: 10.7717/peerj-cs.2426 (PMC11623217; doi:10.7717/peerj-cs.2426)
Supplement: Supplemental Information 1 [file peerj-cs-10-2426-s001.zip › code/outputs/1080_cudnn50/934124.json]

{"forward_times":[0.10923790931702,0.10916209220886,0.10917210578918,0.10917282104492,0.10924315452576,0.10923099517822,0.10916185379028,0.10922002792358,0.10919117927551,0.10919690132141],"total_times":[0.30962109565735,0.30954098701477,0.30952620506287,0.30964994430542,0.30964112281799,0.30965304374695,0.30945491790771,0.3096170425415,0.30962109565735,0.30953884124756],"gpu_name":"GeForce GTX 1080","opt":{"gpu":0,"num_passes":10,"model_t7":"models\/resnets\/resnet-50.t7","batch_size":16,"output_json":"outputs\/1080_cudnn50\/934124.json","image_height":224,"image_width":224,"use_cudnn":0},"cudnn_version":"none","backward_times":[0.20038318634033,0.20037889480591,0.20035409927368,0.2004771232605,0.20039796829224,0.20042204856873,0.20029306411743,0.20039701461792,0.20042991638184,0.20034193992615]}
