# Supplementary material for: Automated urban landscape design: an AI-driven model for emotion-based layout generation and appraisal
Source: PeerJ Comput Sci. 2024 Oct 25;10:e2426. doi: 10.7717/peerj-cs.2426 (PMC11623217; doi:10.7717/peerj-cs.2426)
Supplement: Supplemental Information 1 [file peerj-cs-10-2426-s001.zip › code/outputs/1080_cudnn50/934144.json]

{"forward_times":[0.0073750019073486,0.0073680877685547,0.0073418617248535,0.007328987121582,0.0073268413543701,0.0075309276580811,0.0073440074920654,0.0073418617248535,0.0073568820953369,0.0073368549346924],"total_times":[0.023230075836182,0.02314019203186,0.023140668869019,0.023199081420898,0.023164749145508,0.023345947265625,0.023072957992554,0.023075819015503,0.023119926452637,0.023130893707275],"gpu_name":"GeForce GTX 1080","opt":{"gpu":0,"num_passes":10,"model_t7":"models\/alexnet\/alexnet.t7","batch_size":16,"output_json":"outputs\/1080_cudnn50\/934144.json","image_height":224,"image_width":224,"use_cudnn":1},"cudnn_version":5005,"backward_times":[0.015855073928833,0.015772104263306,0.015798807144165,0.015870094299316,0.015837907791138,0.015815019607544,0.015728950500488,0.015733957290649,0.0157630443573,0.015794038772583]}
