# Supplementary material for: Automated urban landscape design: an AI-driven model for emotion-based layout generation and appraisal
Source: PeerJ Comput Sci. 2024 Oct 25;10:e2426. doi: 10.7717/peerj-cs.2426 (PMC11623217; doi:10.7717/peerj-cs.2426)
Supplement: Supplemental Information 1 [file peerj-cs-10-2426-s001.zip › code/outputs/1080_cudnn50/94136.json]

{"forward_times":[0.0073709487915039,0.0073487758636475,0.0075380802154541,0.0072979927062988,0.0073559284210205,0.0073118209838867,0.0073428153991699,0.0073168277740479,0.0073258876800537,0.0073130130767822],"total_times":[0.023139953613281,0.023091793060303,0.023257970809937,0.023072957992554,0.02308201789856,0.023025751113892,0.023019790649414,0.023082733154297,0.023036956787109,0.023025035858154],"gpu_name":"GeForce GTX 1080","opt":{"gpu":0,"num_passes":10,"model_t7":"models\/alexnet\/alexnet.t7","batch_size":16,"output_json":"outputs\/1080_cudnn50\/94136.json","image_height":224,"image_width":224,"use_cudnn":1},"cudnn_version":5005,"backward_times":[0.015769004821777,0.015743017196655,0.015719890594482,0.015774965286255,0.015726089477539,0.015713930130005,0.015676975250244,0.015765905380249,0.015711069107056,0.015712022781372]}
