# Supplementary material for: Automated urban landscape design: an AI-driven model for emotion-based layout generation and appraisal
Source: PeerJ Comput Sci. 2024 Oct 25;10:e2426. doi: 10.7717/peerj-cs.2426 (PMC11623217; doi:10.7717/peerj-cs.2426)
Supplement: Supplemental Information 1 [file peerj-cs-10-2426-s001.zip › code/outputs/1080_cudnn50/957290.json]

{"forward_times":[0.014739036560059,0.01478385925293,0.014835119247437,0.014824867248535,0.014806985855103,0.015118837356567,0.014835834503174,0.01484489440918,0.014812231063843,0.01482105255127],"total_times":[0.047111034393311,0.047497034072876,0.047511100769043,0.04745888710022,0.047423124313354,0.047911882400513,0.047563791275024,0.047597885131836,0.047589063644409,0.047532081604004],"gpu_name":"GeForce GTX 1080","opt":{"gpu":0,"num_passes":10,"model_t7":"models\/resnets\/resnet-18.t7","batch_size":16,"output_json":"outputs\/1080_cudnn50\/957290.json","image_height":224,"image_width":224,"use_cudnn":1},"cudnn_version":5005,"backward_times":[0.032371997833252,0.032713174819946,0.032675981521606,0.032634019851685,0.032616138458252,0.032793045043945,0.032727956771851,0.032752990722656,0.032776832580566,0.032711029052734]}
