# Supplementary material for: Automated urban landscape design: an AI-driven model for emotion-based layout generation and appraisal
Source: PeerJ Comput Sci. 2024 Oct 25;10:e2426. doi: 10.7717/peerj-cs.2426 (PMC11623217; doi:10.7717/peerj-cs.2426)
Supplement: Supplemental Information 1 [file peerj-cs-10-2426-s001.zip › code/outputs/1080_cudnn50/988163.json]

{"forward_times":[0.14339709281921,0.14302015304565,0.14322209358215,0.14329290390015,0.14498519897461,0.14334011077881,0.14328098297119,0.14286780357361,0.14368295669556,0.14351415634155],"total_times":[0.52369213104248,0.52183222770691,0.52114915847778,0.52280497550964,0.52625608444214,0.52156519889832,0.52240109443665,0.5201997756958,0.52080297470093,0.52356934547424],"gpu_name":"GeForce GTX 1080","opt":{"gpu":0,"num_passes":10,"model_t7":"models\/vgg16\/vgg16.t7","batch_size":16,"output_json":"outputs\/1080_cudnn50\/988163.json","image_height":224,"image_width":224,"use_cudnn":0},"cudnn_version":"none","backward_times":[0.38029503822327,0.37881207466125,0.37792706489563,0.3795120716095,0.38127088546753,0.37822508811951,0.37912011146545,0.37733197212219,0.37712001800537,0.38005518913269]}
