# Supplementary material for: Automated urban landscape design: an AI-driven model for emotion-based layout generation and appraisal
Source: PeerJ Comput Sci. 2024 Oct 25;10:e2426. doi: 10.7717/peerj-cs.2426 (PMC11623217; doi:10.7717/peerj-cs.2426)
Supplement: Supplemental Information 1 [file peerj-cs-10-2426-s001.zip › code/outputs/1080_cudnn51/179512.json]

{"forward_times":[0.077332973480225,0.077404975891113,0.077962160110474,0.077317953109741,0.077433109283447,0.077953100204468,0.077365159988403,0.077394008636475,0.078320980072021,0.077384948730469],"total_times":[0.22550702095032,0.22570896148682,0.22621297836304,0.22560596466064,0.22565913200378,0.22630715370178,0.22517919540405,0.22571301460266,0.22664213180542,0.22544002532959],"gpu_name":"GeForce GTX 1080","opt":{"gpu":0,"num_passes":10,"model_t7":"models\/resnets\/resnet-101.t7","batch_size":16,"output_json":"outputs\/cudnn5_1\/179512.json","image_height":224,"image_width":224,"use_cudnn":1},"cudnn_version":5105,"backward_times":[0.14817404747009,0.1483039855957,0.14825081825256,0.1482880115509,0.14822602272034,0.14835405349731,0.14781403541565,0.14831900596619,0.1483211517334,0.14805507659912]}
