# Supplementary material for: Automated urban landscape design: an AI-driven model for emotion-based layout generation and appraisal
Source: PeerJ Comput Sci. 2024 Oct 25;10:e2426. doi: 10.7717/peerj-cs.2426 (PMC11623217; doi:10.7717/peerj-cs.2426)
Supplement: Supplemental Information 1 [file peerj-cs-10-2426-s001.zip › code/outputs/1080_cudnn51/325985.json]

{"forward_times":[0.06895899772644,0.068886041641235,0.068748950958252,0.069288969039917,0.069133996963501,0.068866014480591,0.069229125976562,0.068763017654419,0.068692207336426,0.068907976150513],"total_times":[0.210618019104,0.21007513999939,0.2096049785614,0.2106819152832,0.21082401275635,0.21090006828308,0.21047520637512,0.21031713485718,0.21066832542419,0.20973706245422],"gpu_name":"GeForce GTX 1080","opt":{"gpu":0,"num_passes":10,"model_t7":"models\/vgg19\/vgg19.t7","batch_size":16,"output_json":"outputs\/cudnn5_1\/325985.json","image_height":224,"image_width":224,"use_cudnn":1},"cudnn_version":5105,"backward_times":[0.14165902137756,0.14118909835815,0.14085602760315,0.14139294624329,0.14169001579285,0.14203405380249,0.14124608039856,0.14155411720276,0.14197611808777,0.14082908630371]}
