# Supplementary material for: Automated urban landscape design: an AI-driven model for emotion-based layout generation and appraisal
Source: PeerJ Comput Sci. 2024 Oct 25;10:e2426. doi: 10.7717/peerj-cs.2426 (PMC11623217; doi:10.7717/peerj-cs.2426)
Supplement: Supplemental Information 1 [file peerj-cs-10-2426-s001.zip › code/outputs/1080_cudnn51/432032.json]

{"forward_times":[0.10915303230286,0.10940289497375,0.10945701599121,0.10940909385681,0.10926508903503,0.10933685302734,0.10906410217285,0.10941100120544,0.10930585861206,0.10943818092346],"total_times":[0.31418085098267,0.31378674507141,0.31432485580444,0.31418704986572,0.31419515609741,0.31446099281311,0.31377720832825,0.31427884101868,0.31459784507751,0.31522703170776],"gpu_name":"GeForce GTX 1080","opt":{"gpu":0,"num_passes":10,"model_t7":"models\/resnets\/resnet-152.t7","batch_size":16,"output_json":"outputs\/cudnn5_1\/432032.json","image_height":224,"image_width":224,"use_cudnn":1},"cudnn_version":5105,"backward_times":[0.20502781867981,0.20438385009766,0.20486783981323,0.20477795600891,0.20493006706238,0.20512413978577,0.2047131061554,0.20486783981323,0.20529198646545,0.2057888507843]}
