# Supplementary material for: Automated urban landscape design: an AI-driven model for emotion-based layout generation and appraisal
Source: PeerJ Comput Sci. 2024 Oct 25;10:e2426. doi: 10.7717/peerj-cs.2426 (PMC11623217; doi:10.7717/peerj-cs.2426)
Supplement: Supplemental Information 1 [file peerj-cs-10-2426-s001.zip › code/outputs/1080_cudnn51/510304.json]

{"forward_times":[0.059184074401855,0.059420108795166,0.059203863143921,0.059593915939331,0.059697866439819,0.059313058853149,0.059489011764526,0.059478998184204,0.059010028839111,0.059273958206177],"total_times":[0.18247008323669,0.18347406387329,0.18289494514465,0.18326902389526,0.18329095840454,0.18249702453613,0.18276000022888,0.1828019618988,0.18219208717346,0.18225193023682],"gpu_name":"GeForce GTX 1080","opt":{"gpu":0,"num_passes":10,"model_t7":"models\/vgg16\/vgg16.t7","batch_size":16,"output_json":"outputs\/cudnn5_1\/510304.json","image_height":224,"image_width":224,"use_cudnn":1},"cudnn_version":5105,"backward_times":[0.12328600883484,0.12405395507812,0.12369108200073,0.12367510795593,0.12359309196472,0.12318396568298,0.12327098846436,0.1233229637146,0.12318205833435,0.12297797203064]}
