# Supplementary material for: Automated urban landscape design: an AI-driven model for emotion-based layout generation and appraisal
Source: PeerJ Comput Sci. 2024 Oct 25;10:e2426. doi: 10.7717/peerj-cs.2426 (PMC11623217; doi:10.7717/peerj-cs.2426)
Supplement: Supplemental Information 1 [file peerj-cs-10-2426-s001.zip › code/outputs/1080_cudnn51/598494.json]

{"forward_times":[0.05049991607666,0.050624132156372,0.050621032714844,0.050662040710449,0.050640106201172,0.050509214401245,0.050666093826294,0.050738096237183,0.050500869750977,0.05095100402832],"total_times":[0.14985585212708,0.14980316162109,0.15022492408752,0.14968085289001,0.14992499351501,0.14957928657532,0.14996123313904,0.14969611167908,0.14935970306396,0.15014982223511],"gpu_name":"GeForce GTX 1080","opt":{"gpu":0,"num_passes":10,"model_t7":"models\/resnets\/resnet-50.t7","batch_size":16,"output_json":"outputs\/cudnn5_1\/598494.json","image_height":224,"image_width":224,"use_cudnn":1},"cudnn_version":5105,"backward_times":[0.099355936050415,0.099179029464722,0.099603891372681,0.099018812179565,0.099284887313843,0.099070072174072,0.099295139312744,0.098958015441895,0.098858833312988,0.099198818206787]}
