# Supplementary material for: Automated urban landscape design: an AI-driven model for emotion-based layout generation and appraisal
Source: PeerJ Comput Sci. 2024 Oct 25;10:e2426. doi: 10.7717/peerj-cs.2426 (PMC11623217; doi:10.7717/peerj-cs.2426)
Supplement: Supplemental Information 1 [file peerj-cs-10-2426-s001.zip › code/outputs/1080_cudnn51/624722.json]

{"forward_times":[0.024678945541382,0.02449893951416,0.024466991424561,0.024465084075928,0.024478912353516,0.024460077285767,0.024479150772095,0.024466991424561,0.024484872817993,0.024516105651855],"total_times":[0.072512149810791,0.072065114974976,0.071939945220947,0.071929216384888,0.072149038314819,0.071959018707275,0.07213306427002,0.071957111358643,0.072054862976074,0.072159051895142],"gpu_name":"GeForce GTX 1080","opt":{"gpu":0,"num_passes":10,"model_t7":"models\/resnets\/resnet-34.t7","batch_size":16,"output_json":"outputs\/cudnn5_1\/624722.json","image_height":224,"image_width":224,"use_cudnn":1},"cudnn_version":5105,"backward_times":[0.047833204269409,0.047566175460815,0.047472953796387,0.04746413230896,0.047670125961304,0.047498941421509,0.047653913497925,0.047490119934082,0.047569990158081,0.047642946243286]}
