# Supplementary material for: Automated urban landscape design: an AI-driven model for emotion-based layout generation and appraisal
Source: PeerJ Comput Sci. 2024 Oct 25;10:e2426. doi: 10.7717/peerj-cs.2426 (PMC11623217; doi:10.7717/peerj-cs.2426)
Supplement: Supplemental Information 1 [file peerj-cs-10-2426-s001.zip › code/outputs/1080_cudnn51/784576.json]

{"forward_times":[0.0082290172576904,0.00685715675354,0.0068531036376953,0.00685715675354,0.0068390369415283,0.0068488121032715,0.006868839263916,0.0068619251251221,0.0068769454956055,0.0068709850311279],"total_times":[0.022013902664185,0.020576000213623,0.020595073699951,0.02064037322998,0.020556926727295,0.020555734634399,0.020620822906494,0.020595788955688,0.020606756210327,0.020621061325073],"gpu_name":"GeForce GTX 1080","opt":{"gpu":0,"num_passes":10,"model_t7":"models\/alexnet\/alexnet.t7","batch_size":16,"output_json":"outputs\/cudnn5_1\/784576.json","image_height":224,"image_width":224,"use_cudnn":1},"cudnn_version":5105,"backward_times":[0.013784885406494,0.013718843460083,0.013741970062256,0.01378321647644,0.013717889785767,0.013706922531128,0.013751983642578,0.013733863830566,0.013729810714722,0.013750076293945]}
