# Supplementary material for: Automated urban landscape design: an AI-driven model for emotion-based layout generation and appraisal
Source: PeerJ Comput Sci. 2024 Oct 25;10:e2426. doi: 10.7717/peerj-cs.2426 (PMC11623217; doi:10.7717/peerj-cs.2426)
Supplement: Supplemental Information 1 [file peerj-cs-10-2426-s001.zip › code/outputs/1080_cudnn51/805366.json]

{"forward_times":[0.014741182327271,0.014675140380859,0.014544010162354,0.014577150344849,0.014605045318604,0.014583110809326,0.014769792556763,0.014559030532837,0.014594078063965,0.014600992202759],"total_times":[0.044004201889038,0.04395318031311,0.043877840042114,0.043857336044312,0.043908834457397,0.043998241424561,0.04407787322998,0.043883085250854,0.043895959854126,0.043967008590698],"gpu_name":"GeForce GTX 1080","opt":{"gpu":0,"num_passes":10,"model_t7":"models\/resnets\/resnet-18.t7","batch_size":16,"output_json":"outputs\/cudnn5_1\/805366.json","image_height":224,"image_width":224,"use_cudnn":1},"cudnn_version":5105,"backward_times":[0.029263019561768,0.029278039932251,0.029333829879761,0.029280185699463,0.029303789138794,0.029415130615234,0.029308080673218,0.029324054718018,0.029301881790161,0.029366016387939]}
