# Supplementary material for: Automated urban landscape design: an AI-driven model for emotion-based layout generation and appraisal
Source: PeerJ Comput Sci. 2024 Oct 25;10:e2426. doi: 10.7717/peerj-cs.2426 (PMC11623217; doi:10.7717/peerj-cs.2426)
Supplement: Supplemental Information 1 [file peerj-cs-10-2426-s001.zip › code/outputs/cpu/189638.json]

{"forward_times":[4.5115418434143,4.4719271659851,4.3496341705322,4.3128459453583,4.3105869293213,4.3044588565826,4.5823791027069,4.4983699321747,4.3999729156494,4.407399892807],"total_times":[12.151455879211,11.376809120178,11.32235121727,11.179378032684,11.280671834946,10.796122789383,11.367215156555,11.293115854263,11.381068944931,10.91425204277],"gpu_name":"cpu","opt":{"gpu":-1,"num_passes":10,"model_t7":"models\/resnets\/resnet-101.t7","batch_size":16,"output_json":"outputs\/cnn\/189638.json","image_height":224,"image_width":224,"use_cudnn":0},"cudnn_version":"none","backward_times":[7.6399140357971,6.9048819541931,6.9727170467377,6.866532087326,6.9700849056244,6.4916639328003,6.7848360538483,6.7947459220886,6.9810960292816,6.5068521499634]}
