# Supplementary material for: Automated urban landscape design: an AI-driven model for emotion-based layout generation and appraisal
Source: PeerJ Comput Sci. 2024 Oct 25;10:e2426. doi: 10.7717/peerj-cs.2426 (PMC11623217; doi:10.7717/peerj-cs.2426)
Supplement: Supplemental Information 1 [file peerj-cs-10-2426-s001.zip › code/outputs/cpu/308550.json]

{"forward_times":[6.4544751644135,6.2612969875336,6.6978499889374,6.1568460464478,6.3118090629578,8.1243062019348,6.9445519447327,6.3483290672302,6.0745170116425,6.3476991653442],"total_times":[17.478899002075,16.210010051727,16.982928991318,16.459277153015,16.499684095383,19.295632123947,17.322638988495,16.27032995224,16.049504995346,16.158919334412],"gpu_name":"cpu","opt":{"gpu":-1,"num_passes":10,"model_t7":"models\/resnets\/resnet-152.t7","batch_size":16,"output_json":"outputs\/cnn\/308550.json","image_height":224,"image_width":224,"use_cudnn":0},"cudnn_version":"none","backward_times":[11.024423837662,9.9487130641937,10.28507900238,10.302431106567,10.187875032425,11.171325922012,10.378087043762,9.9220008850098,9.9749879837036,9.8112201690674]}
