# Supplementary material for: Automated urban landscape design: an AI-driven model for emotion-based layout generation and appraisal
Source: PeerJ Comput Sci. 2024 Oct 25;10:e2426. doi: 10.7717/peerj-cs.2426 (PMC11623217; doi:10.7717/peerj-cs.2426)
Supplement: Supplemental Information 1 [file peerj-cs-10-2426-s001.zip › code/outputs/cpu/378556.json]

{"forward_times":[0.83904600143433,0.940584897995,0.82516098022461,0.84404015541077,0.8471360206604,0.86839604377747,0.81514000892639,0.86037802696228,0.89823698997498,0.85892605781555],"total_times":[2.4644100666046,2.2733447551727,2.1202788352966,2.1985993385315,2.0752959251404,2.2353498935699,2.0812339782715,2.2482750415802,2.2502200603485,2.2530620098114],"gpu_name":"cpu","opt":{"gpu":-1,"num_passes":10,"model_t7":"models\/resnets\/resnet-18.t7","batch_size":16,"output_json":"outputs\/cnn\/378556.json","image_height":224,"image_width":224,"use_cudnn":0},"cudnn_version":"none","backward_times":[1.6253640651703,1.3327598571777,1.295117855072,1.3545591831207,1.22815990448,1.3669538497925,1.2660939693451,1.3878970146179,1.3519830703735,1.3941359519958]}
