# Supplementary material for: Automated urban landscape design: an AI-driven model for emotion-based layout generation and appraisal
Source: PeerJ Comput Sci. 2024 Oct 25;10:e2426. doi: 10.7717/peerj-cs.2426 (PMC11623217; doi:10.7717/peerj-cs.2426)
Supplement: Supplemental Information 1 [file peerj-cs-10-2426-s001.zip › code/outputs/cpu/541076.json]

{"forward_times":[8.5546059608459,8.6501078605652,8.6518950462341,8.7343499660492,8.8685200214386,8.478346824646,8.6801481246948,8.7174208164215,8.6634721755981,8.6654789447784],"total_times":[23.999311923981,22.153110742569,22.176589250565,22.04691696167,22.687892913818,22.366650819778,22.276194095612,22.423352956772,22.162552118301,21.959026098251],"gpu_name":"cpu","opt":{"gpu":-1,"num_passes":10,"model_t7":"models\/resnets\/resnet-200.t7","batch_size":16,"output_json":"outputs\/cnn\/541076.json","image_height":224,"image_width":224,"use_cudnn":0},"cudnn_version":"none","backward_times":[15.444705963135,13.503002882004,13.52469420433,13.312566995621,13.81937289238,13.888303995132,13.596045970917,13.70593214035,13.499079942703,13.293547153473]}
