# Supplementary material for: Automated urban landscape design: an AI-driven model for emotion-based layout generation and appraisal
Source: PeerJ Comput Sci. 2024 Oct 25;10:e2426. doi: 10.7717/peerj-cs.2426 (PMC11623217; doi:10.7717/peerj-cs.2426)
Supplement: Supplemental Information 1 [file peerj-cs-10-2426-s001.zip › code/outputs/cpu/629699.json]

{"forward_times":[0.84648704528809,0.88188290596008,0.90621089935303,0.85881209373474,0.84328508377075,0.8505117893219,0.86072182655334,0.80198788642883,0.82003593444824,0.80463409423828],"total_times":[2.0607688426971,2.4218440055847,2.2795307636261,2.1283881664276,2.1824700832367,2.2647097110748,2.2156159877777,2.0155889987946,2.2943978309631,2.0945162773132],"gpu_name":"cpu","opt":{"gpu":-1,"num_passes":10,"model_t7":"models\/resnets\/resnet-18.t7","batch_size":16,"output_json":"outputs\/cnn\/629699.json","image_height":224,"image_width":224,"use_cudnn":0},"cudnn_version":"none","backward_times":[1.2142817974091,1.5399610996246,1.3733198642731,1.2695760726929,1.3391849994659,1.4141979217529,1.3548941612244,1.2136011123657,1.4743618965149,1.289882183075]}
