# Supplementary material for: Automated urban landscape design: an AI-driven model for emotion-based layout generation and appraisal
Source: PeerJ Comput Sci. 2024 Oct 25;10:e2426. doi: 10.7717/peerj-cs.2426 (PMC11623217; doi:10.7717/peerj-cs.2426)
Supplement: Supplemental Information 1 [file peerj-cs-10-2426-s001.zip › code/outputs/cpu/655060.json]

{"forward_times":[2.6018660068512,2.533637046814,2.5088820457458,2.4292738437653,2.4278509616852,2.4205689430237,2.4567048549652,2.554753780365,2.4468309879303,2.3957130908966],"total_times":[7.5227129459381,6.269688129425,6.6596372127533,6.4494788646698,6.7185130119324,6.7118029594421,6.5892448425293,6.4893498420715,6.5288639068604,6.3331892490387],"gpu_name":"cpu","opt":{"gpu":-1,"num_passes":10,"model_t7":"models\/resnets\/resnet-50.t7","batch_size":16,"output_json":"outputs\/cnn\/655060.json","image_height":224,"image_width":224,"use_cudnn":0},"cudnn_version":"none","backward_times":[4.9208469390869,3.7360510826111,4.1507551670074,4.0202050209045,4.2906620502472,4.2912340164185,4.1325399875641,3.9345960617065,4.0820329189301,3.9374761581421]}
