# Supplementary material for: Automated urban landscape design: an AI-driven model for emotion-based layout generation and appraisal
Source: PeerJ Comput Sci. 2024 Oct 25;10:e2426. doi: 10.7717/peerj-cs.2426 (PMC11623217; doi:10.7717/peerj-cs.2426)
Supplement: Supplemental Information 1 [file peerj-cs-10-2426-s001.zip › code/outputs/cpu/704333.json]

{"forward_times":[3.1451420783997,3.232292175293,3.0464210510254,3.0463218688965,3.1391959190369,3.0813388824463,3.0951910018921,3.0615320205688,3.075630903244,3.0945088863373],"total_times":[8.9932849407196,8.7031841278076,8.3542559146881,8.4089348316193,8.653559923172,8.4280078411102,8.3464248180389,8.2912509441376,8.1895108222961,8.5863478183746],"gpu_name":"cpu","opt":{"gpu":-1,"num_passes":10,"model_t7":"models\/vgg16\/vgg16.t7","batch_size":16,"output_json":"outputs\/cnn\/704333.json","image_height":224,"image_width":224,"use_cudnn":0},"cudnn_version":"none","backward_times":[5.8481428623199,5.4708919525146,5.3078348636627,5.3626129627228,5.5143640041351,5.3466689586639,5.2512338161469,5.2297189235687,5.1138799190521,5.4918389320374]}
