# Supplementary material for: Automated urban landscape design: an AI-driven model for emotion-based layout generation and appraisal
Source: PeerJ Comput Sci. 2024 Oct 25;10:e2426. doi: 10.7717/peerj-cs.2426 (PMC11623217; doi:10.7717/peerj-cs.2426)
Supplement: Supplemental Information 1 [file peerj-cs-10-2426-s001.zip › code/outputs/cpu/731542.json]

{"forward_times":[1.5634791851044,1.5637719631195,1.5205760002136,1.4876351356506,1.5679259300232,1.4900829792023,1.5436940193176,1.4764180183411,1.5417211055756,1.5448260307312],"total_times":[4.0815181732178,4.2804899215698,3.9032030105591,3.9441101551056,3.9850399494171,3.8714418411255,3.9193508625031,3.8379378318787,4.0008480548859,3.8281478881836],"gpu_name":"cpu","opt":{"gpu":-1,"num_passes":10,"model_t7":"models\/resnets\/resnet-34.t7","batch_size":16,"output_json":"outputs\/cnn\/731542.json","image_height":224,"image_width":224,"use_cudnn":0},"cudnn_version":"none","backward_times":[2.5180389881134,2.7167179584503,2.3826270103455,2.456475019455,2.4171140193939,2.3813588619232,2.3756568431854,2.3615198135376,2.4591269493103,2.2833218574524]}
