# Supplementary material for: Automated urban landscape design: an AI-driven model for emotion-based layout generation and appraisal
Source: PeerJ Comput Sci. 2024 Oct 25;10:e2426. doi: 10.7717/peerj-cs.2426 (PMC11623217; doi:10.7717/peerj-cs.2426)
Supplement: Supplemental Information 1 [file peerj-cs-10-2426-s001.zip › code/outputs/cpu/864633.json]

{"forward_times":[3.5848760604858,3.5376379489899,3.6287178993225,3.4800469875336,3.8452160358429,3.6983180046082,3.5661799907684,3.4871671199799,3.6697528362274,3.5999350547791],"total_times":[10.015223026276,9.8655457496643,9.7864058017731,9.8079898357391,10.070436000824,9.8699150085449,9.8385639190674,9.6865520477295,9.7270147800446,9.8246881961823],"gpu_name":"cpu","opt":{"gpu":-1,"num_passes":10,"model_t7":"models\/vgg19\/vgg19.t7","batch_size":16,"output_json":"outputs\/cnn\/864633.json","image_height":224,"image_width":224,"use_cudnn":0},"cudnn_version":"none","backward_times":[6.4303469657898,6.3279078006744,6.1576879024506,6.3279428482056,6.2252199649811,6.1715970039368,6.272383928299,6.1993849277496,6.0572619438171,6.2247531414032]}
