# Supplementary material for: Automated urban landscape design: an AI-driven model for emotion-based layout generation and appraisal
Source: PeerJ Comput Sci. 2024 Oct 25;10:e2426. doi: 10.7717/peerj-cs.2426 (PMC11623217; doi:10.7717/peerj-cs.2426)
Supplement: Supplemental Information 1 [file peerj-cs-10-2426-s001.zip › code/outputs/titan_xm_cudnn4/153412.json]

{"forward_times":[0.039980888366699,0.039921998977661,0.04047679901123,0.039935111999512,0.039932012557983,0.040155172348022,0.040286779403687,0.039901971817017,0.040405988693237,0.040179967880249],"total_times":[0.11600685119629,0.11619710922241,0.11645483970642,0.11586499214172,0.1159679889679,0.11608719825745,0.11625361442566,0.11586999893188,0.11639714241028,0.11603379249573],"gpu_name":"GeForce GTX TITAN X","opt":{"gpu":0,"num_passes":10,"model_t7":"models\/resnets\/resnet-34.t7","batch_size":16,"output_json":"outputs\/titan_xm_cudnn4\/153412.json","image_height":224,"image_width":224,"use_cudnn":1},"cudnn_version":4007,"backward_times":[0.07602596282959,0.076275110244751,0.07597804069519,0.075929880142212,0.076035976409912,0.075932025909424,0.075966835021973,0.075968027114868,0.075991153717041,0.075853824615479]}
