# Supplementary material for: Automated urban landscape design: an AI-driven model for emotion-based layout generation and appraisal
Source: PeerJ Comput Sci. 2024 Oct 25;10:e2426. doi: 10.7717/peerj-cs.2426 (PMC11623217; doi:10.7717/peerj-cs.2426)
Supplement: Supplemental Information 1 [file peerj-cs-10-2426-s001.zip › code/outputs/titan_xm_cudnn4/224180.json]

{"forward_times":[0.11313891410828,0.11179995536804,0.11206603050232,0.11136102676392,0.11266589164734,0.11175584793091,0.11230516433716,0.11271905899048,0.11164402961731,0.11045813560486],"total_times":[0.33929491043091,0.33810687065125,0.3378849029541,0.33729410171509,0.33983182907104,0.33794689178467,0.33993601799011,0.34096002578735,0.33935713768005,0.33624529838562],"gpu_name":"GeForce GTX TITAN X","opt":{"gpu":0,"num_passes":10,"model_t7":"models\/vgg16\/vgg16.t7","batch_size":16,"output_json":"outputs\/titan_xm_cudnn4\/224180.json","image_height":224,"image_width":224,"use_cudnn":1},"cudnn_version":4007,"backward_times":[0.22615599632263,0.2263069152832,0.22581887245178,0.22593307495117,0.22716593742371,0.22619104385376,0.22763085365295,0.22824096679688,0.22771310806274,0.22578716278076]}
