# Supplementary material for: Automated urban landscape design: an AI-driven model for emotion-based layout generation and appraisal
Source: PeerJ Comput Sci. 2024 Oct 25;10:e2426. doi: 10.7717/peerj-cs.2426 (PMC11623217; doi:10.7717/peerj-cs.2426)
Supplement: Supplemental Information 1 [file peerj-cs-10-2426-s001.zip › code/outputs/titan_xm_cudnn4/373687.json]

{"forward_times":[0.15095996856689,0.15035796165466,0.14999985694885,0.14984512329102,0.15096211433411,0.1524829864502,0.1507580280304,0.15169787406921,0.150554895401,0.15142202377319],"total_times":[0.41949796676636,0.41862511634827,0.41841983795166,0.41802310943604,0.42032432556152,0.42049789428711,0.42023110389709,0.42093467712402,0.41885089874268,0.42004013061523],"gpu_name":"GeForce GTX TITAN X","opt":{"gpu":0,"num_passes":10,"model_t7":"models\/resnets\/resnet-152.t7","batch_size":16,"output_json":"outputs\/titan_xm_cudnn4\/373687.json","image_height":224,"image_width":224,"use_cudnn":1},"cudnn_version":4007,"backward_times":[0.26853799819946,0.2682671546936,0.26841998100281,0.26817798614502,0.26936221122742,0.26801490783691,0.2694730758667,0.26923680305481,0.26829600334167,0.26861810684204]}
