# Supplementary material for: Automated urban landscape design: an AI-driven model for emotion-based layout generation and appraisal
Source: PeerJ Comput Sci. 2024 Oct 25;10:e2426. doi: 10.7717/peerj-cs.2426 (PMC11623217; doi:10.7717/peerj-cs.2426)
Supplement: Supplemental Information 1 [file peerj-cs-10-2426-s001.zip › code/outputs/titan_xm_cudnn4/382014.json]

{"forward_times":[0.021013021469116,0.021023988723755,0.021032810211182,0.020952939987183,0.020925045013428,0.020979881286621,0.021291971206665,0.021107196807861,0.020965099334717,0.021064043045044],"total_times":[0.070366144180298,0.070385932922363,0.070235013961792,0.070236921310425,0.070955991744995,0.070397853851318,0.070734977722168,0.070485353469849,0.070334911346436,0.070365190505981],"gpu_name":"GeForce GTX TITAN X","opt":{"gpu":0,"num_passes":10,"model_t7":"models\/googlenet\/googlenet-v1.t7","batch_size":16,"output_json":"outputs\/titan_xm_cudnn4\/382014.json","image_height":224,"image_width":224,"use_cudnn":1},"cudnn_version":4007,"backward_times":[0.049353122711182,0.049361944198608,0.04920220375061,0.049283981323242,0.050030946731567,0.049417972564697,0.049443006515503,0.049378156661987,0.049369812011719,0.049301147460938]}
