# Supplementary material for: Automated urban landscape design: an AI-driven model for emotion-based layout generation and appraisal
Source: PeerJ Comput Sci. 2024 Oct 25;10:e2426. doi: 10.7717/peerj-cs.2426 (PMC11623217; doi:10.7717/peerj-cs.2426)
Supplement: Supplemental Information 1 [file peerj-cs-10-2426-s001.zip › code/outputs/titan_xm_cudnn4/44953.json]

{"forward_times":[0.10911798477173,0.10870599746704,0.10898590087891,0.108647108078,0.10885405540466,0.10964894294739,0.10897183418274,0.10892009735107,0.10890698432922,0.10887503623962],"total_times":[0.29897212982178,0.29871487617493,0.29861187934875,0.29808306694031,0.29971599578857,0.30076193809509,0.29865574836731,0.2984631061554,0.29870200157166,0.29830312728882],"gpu_name":"GeForce GTX TITAN X","opt":{"gpu":0,"num_passes":10,"model_t7":"models\/resnets\/resnet-101.t7","batch_size":16,"output_json":"outputs\/titan_xm_cudnn4\/44953.json","image_height":224,"image_width":224,"use_cudnn":1},"cudnn_version":4007,"backward_times":[0.18985414505005,0.19000887870789,0.18962597846985,0.1894359588623,0.19086194038391,0.19111299514771,0.18968391418457,0.18954300880432,0.18979501724243,0.18942809104919]}
