# Supplementary material for: Automated urban landscape design: an AI-driven model for emotion-based layout generation and appraisal
Source: PeerJ Comput Sci. 2024 Oct 25;10:e2426. doi: 10.7717/peerj-cs.2426 (PMC11623217; doi:10.7717/peerj-cs.2426)
Supplement: Supplemental Information 1 [file peerj-cs-10-2426-s001.zip › code/outputs/titan_xm_cudnn4/629022.json]

{"forward_times":[0.061836004257202,0.062472105026245,0.06191086769104,0.062005043029785,0.06219482421875,0.061999082565308,0.061966896057129,0.061934947967529,0.06200385093689,0.062023878097534],"total_times":[0.17849588394165,0.17929720878601,0.17896389961243,0.17868614196777,0.17890596389771,0.17850518226624,0.17889285087585,0.17870998382568,0.17897891998291,0.17899298667908],"gpu_name":"GeForce GTX TITAN X","opt":{"gpu":0,"num_passes":10,"model_t7":"models\/resnets\/resnet-50.t7","batch_size":16,"output_json":"outputs\/titan_xm_cudnn4\/629022.json","image_height":224,"image_width":224,"use_cudnn":1},"cudnn_version":4007,"backward_times":[0.11665987968445,0.11682510375977,0.11705303192139,0.11668109893799,0.11671113967896,0.11650609970093,0.11692595481873,0.11677503585815,0.11697506904602,0.11696910858154]}
