# Supplementary material for: Automated urban landscape design: an AI-driven model for emotion-based layout generation and appraisal
Source: PeerJ Comput Sci. 2024 Oct 25;10:e2426. doi: 10.7717/peerj-cs.2426 (PMC11623217; doi:10.7717/peerj-cs.2426)
Supplement: Supplemental Information 1 [file peerj-cs-10-2426-s001.zip › code/outputs/titan_xm_cudnn4/724419.json]

{"forward_times":[0.021454095840454,0.021758794784546,0.021591186523438,0.021494150161743,0.021536827087402,0.021446943283081,0.021558046340942,0.021522998809814,0.021565198898315,0.021514892578125],"total_times":[0.063628196716309,0.063923835754395,0.063760042190552,0.063746213912964,0.064396858215332,0.063621044158936,0.063796997070312,0.063611030578613,0.063851118087769,0.063658952713013],"gpu_name":"GeForce GTX TITAN X","opt":{"gpu":0,"num_passes":10,"model_t7":"models\/resnets\/resnet-18.t7","batch_size":16,"output_json":"outputs\/titan_xm_cudnn4\/724419.json","image_height":224,"image_width":224,"use_cudnn":1},"cudnn_version":4007,"backward_times":[0.042174100875854,0.042165040969849,0.042168855667114,0.042252063751221,0.04286003112793,0.042174100875854,0.04223895072937,0.042088031768799,0.042285919189453,0.042144060134888]}
