# Supplementary material for: Automated urban landscape design: an AI-driven model for emotion-based layout generation and appraisal
Source: PeerJ Comput Sci. 2024 Oct 25;10:e2426. doi: 10.7717/peerj-cs.2426 (PMC11623217; doi:10.7717/peerj-cs.2426)
Supplement: Supplemental Information 1 [file peerj-cs-10-2426-s001.zip › code/outputs/titan_xm_cudnn4/736736.json]

{"forward_times":[0.13916015625,0.13993906974792,0.13905477523804,0.13931107521057,0.1392879486084,0.13786911964417,0.13945293426514,0.13851189613342,0.13796710968018,0.13959312438965],"total_times":[0.4198899269104,0.4178421497345,0.4174497127533,0.41783499717712,0.41924405097961,0.4162380695343,0.41937685012817,0.41810393333435,0.41744709014893,0.41881799697876],"gpu_name":"GeForce GTX TITAN X","opt":{"gpu":0,"num_passes":10,"model_t7":"models\/vgg19\/vgg19.t7","batch_size":16,"output_json":"outputs\/titan_xm_cudnn4\/736736.json","image_height":224,"image_width":224,"use_cudnn":1},"cudnn_version":4007,"backward_times":[0.2807297706604,0.27790307998657,0.27839493751526,0.27852392196655,0.27995610237122,0.27836894989014,0.27992391586304,0.27959203720093,0.27947998046875,0.27922487258911]}
