# Supplementary material for: Automated urban landscape design: an AI-driven model for emotion-based layout generation and appraisal
Source: PeerJ Comput Sci. 2024 Oct 25;10:e2426. doi: 10.7717/peerj-cs.2426 (PMC11623217; doi:10.7717/peerj-cs.2426)
Supplement: Supplemental Information 1 [file peerj-cs-10-2426-s001.zip › code/outputs/titan_xm_cudnn4/955986.json]

{"forward_times":[0.2028181552887,0.20233392715454,0.20329308509827,0.20267701148987,0.2036190032959,0.20375680923462,0.20386505126953,0.20370507240295,0.20488905906677,0.20420789718628],"total_times":[0.55717515945435,0.55715298652649,0.55752325057983,0.55837297439575,0.56099891662598,0.56076979637146,0.56088423728943,0.56131315231323,0.56252908706665,0.56193995475769],"gpu_name":"GeForce GTX TITAN X","opt":{"gpu":0,"num_passes":10,"model_t7":"models\/resnets\/resnet-200.t7","batch_size":16,"output_json":"outputs\/titan_xm_cudnn4\/955986.json","image_height":224,"image_width":224,"use_cudnn":1},"cudnn_version":4007,"backward_times":[0.35435700416565,0.35481905937195,0.35423016548157,0.35569596290588,0.35737991333008,0.35701298713684,0.3570191860199,0.35760807991028,0.35764002799988,0.35773205757141]}
