# Supplementary material for: Automated urban landscape design: an AI-driven model for emotion-based layout generation and appraisal
Source: PeerJ Comput Sci. 2024 Oct 25;10:e2426. doi: 10.7717/peerj-cs.2426 (PMC11623217; doi:10.7717/peerj-cs.2426)
Supplement: Supplemental Information 1 [file peerj-cs-10-2426-s001.zip › code/outputs/titan_xm_cudnn4/959133.json]

{"forward_times":[0.008012056350708,0.008126974105835,0.0080089569091797,0.008044958114624,0.0079889297485352,0.0079960823059082,0.0080430507659912,0.0079948902130127,0.0080530643463135,0.0079998970031738],"total_times":[0.025942087173462,0.026087045669556,0.0259108543396,0.025989770889282,0.025856733322144,0.025891065597534,0.025896072387695,0.025872707366943,0.026043176651001,0.025903940200806],"gpu_name":"GeForce GTX TITAN X","opt":{"gpu":0,"num_passes":10,"model_t7":"models\/alexnet\/alexnet.t7","batch_size":16,"output_json":"outputs\/titan_xm_cudnn4\/959133.json","image_height":224,"image_width":224,"use_cudnn":1},"cudnn_version":4007,"backward_times":[0.017930030822754,0.017960071563721,0.01790189743042,0.017944812774658,0.017867803573608,0.017894983291626,0.017853021621704,0.017877817153931,0.017990112304688,0.017904043197632]}
