# Supplementary material for: Automated urban landscape design: an AI-driven model for emotion-based layout generation and appraisal
Source: PeerJ Comput Sci. 2024 Oct 25;10:e2426. doi: 10.7717/peerj-cs.2426 (PMC11623217; doi:10.7717/peerj-cs.2426)
Supplement: Supplemental Information 1 [file peerj-cs-10-2426-s001.zip › code/outputs/titan_xm_cudnn50/122538.json]

{"forward_times":[0.0071578025817871,0.0071158409118652,0.007072925567627,0.0071189403533936,0.0070791244506836,0.008141040802002,0.0080091953277588,0.0079290866851807,0.0079388618469238,0.0079729557037354],"total_times":[0.024622917175293,0.02392578125,0.023867845535278,0.023918867111206,0.023809194564819,0.026815891265869,0.026648283004761,0.026561975479126,0.026520967483521,0.026595115661621],"gpu_name":"GeForce GTX TITAN X","opt":{"gpu":0,"num_passes":10,"model_t7":"models\/alexnet\/alexnet.t7","batch_size":16,"output_json":"outputs\/titan_xm_cudnn50\/122538.json","image_height":224,"image_width":224,"use_cudnn":1},"cudnn_version":5005,"backward_times":[0.017465114593506,0.016809940338135,0.016794919967651,0.016799926757812,0.016730070114136,0.018674850463867,0.018639087677002,0.018632888793945,0.018582105636597,0.018622159957886]}
