# Supplementary material for: Automated urban landscape design: an AI-driven model for emotion-based layout generation and appraisal
Source: PeerJ Comput Sci. 2024 Oct 25;10:e2426. doi: 10.7717/peerj-cs.2426 (PMC11623217; doi:10.7717/peerj-cs.2426)
Supplement: Supplemental Information 1 [file peerj-cs-10-2426-s001.zip › code/outputs/titan_xm_cudnn50/149024.json]

{"forward_times":[0.02872109413147,0.028802156448364,0.028669834136963,0.028841018676758,0.028767108917236,0.028796911239624,0.028707027435303,0.028742074966431,0.028714895248413,0.029122114181519],"total_times":[0.091748237609863,0.091881990432739,0.091821908950806,0.09194803237915,0.091870069503784,0.091994047164917,0.092342138290405,0.092031002044678,0.091882944107056,0.092258214950562],"gpu_name":"GeForce GTX TITAN X","opt":{"gpu":0,"num_passes":10,"model_t7":"models\/resnets\/resnet-34.t7","batch_size":16,"output_json":"outputs\/titan_xm_cudnn50\/149024.json","image_height":224,"image_width":224,"use_cudnn":1},"cudnn_version":5005,"backward_times":[0.063027143478394,0.063079833984375,0.063152074813843,0.063107013702393,0.063102960586548,0.063197135925293,0.063635110855103,0.063288927078247,0.063168048858643,0.063136100769043]}
