# Supplementary material for: Automated urban landscape design: an AI-driven model for emotion-based layout generation and appraisal
Source: PeerJ Comput Sci. 2024 Oct 25;10:e2426. doi: 10.7717/peerj-cs.2426 (PMC11623217; doi:10.7717/peerj-cs.2426)
Supplement: Supplemental Information 1 [file peerj-cs-10-2426-s001.zip › code/outputs/titan_xm_cudnn50/185837.json]

{"forward_times":[0.088118076324463,0.088270902633667,0.089128971099854,0.088270902633667,0.088371992111206,0.088357925415039,0.088162899017334,0.088248014450073,0.08939790725708,0.088207960128784],"total_times":[0.26020693778992,0.26034998893738,0.26123189926147,0.2603440284729,0.2606041431427,0.26056003570557,0.26036691665649,0.2600359916687,0.26171588897705,0.26030302047729],"gpu_name":"GeForce GTX TITAN X","opt":{"gpu":0,"num_passes":10,"model_t7":"models\/resnets\/resnet-101.t7","batch_size":16,"output_json":"outputs\/titan_xm_cudnn50\/185837.json","image_height":224,"image_width":224,"use_cudnn":1},"cudnn_version":5005,"backward_times":[0.17208886146545,0.17207908630371,0.17210292816162,0.17207312583923,0.17223215103149,0.17220211029053,0.17220401763916,0.17178797721863,0.17231798171997,0.17209506034851]}
