# Supplementary material for: Automated urban landscape design: an AI-driven model for emotion-based layout generation and appraisal
Source: PeerJ Comput Sci. 2024 Oct 25;10:e2426. doi: 10.7717/peerj-cs.2426 (PMC11623217; doi:10.7717/peerj-cs.2426)
Supplement: Supplemental Information 1 [file peerj-cs-10-2426-s001.zip › code/outputs/titan_xm_cudnn50/593076.json]

{"forward_times":[0.16969895362854,0.16969513893127,0.16960501670837,0.17101716995239,0.16967105865479,0.17003917694092,0.17004299163818,0.16962790489197,0.16992592811584,0.17093205451965],"total_times":[0.48980903625488,0.49010300636292,0.49106597900391,0.49230003356934,0.48969697952271,0.49005317687988,0.49064803123474,0.4900918006897,0.49073195457458,0.49376702308655],"gpu_name":"GeForce GTX TITAN X","opt":{"gpu":0,"num_passes":10,"model_t7":"models\/resnets\/resnet-200.t7","batch_size":16,"output_json":"outputs\/titan_xm_cudnn50\/593076.json","image_height":224,"image_width":224,"use_cudnn":1},"cudnn_version":5005,"backward_times":[0.32011008262634,0.32040786743164,0.32146096229553,0.32128286361694,0.32002592086792,0.32001399993896,0.32060503959656,0.32046389579773,0.32080602645874,0.32283496856689]}
