# Supplementary material for: Automated urban landscape design: an AI-driven model for emotion-based layout generation and appraisal
Source: PeerJ Comput Sci. 2024 Oct 25;10:e2426. doi: 10.7717/peerj-cs.2426 (PMC11623217; doi:10.7717/peerj-cs.2426)
Supplement: Supplemental Information 1 [file peerj-cs-10-2426-s001.zip › code/outputs/titan_xm_cudnn50/717778.json]

{"forward_times":[0.016992807388306,0.016971826553345,0.017007112503052,0.017068862915039,0.016964912414551,0.017155170440674,0.017044067382812,0.017583131790161,0.016982078552246,0.017025947570801],"total_times":[0.054713726043701,0.054478645324707,0.054590225219727,0.054701805114746,0.054456949234009,0.054810285568237,0.054741859436035,0.057018280029297,0.054618120193481,0.05457878112793],"gpu_name":"GeForce GTX TITAN X","opt":{"gpu":0,"num_passes":10,"model_t7":"models\/resnets\/resnet-18.t7","batch_size":16,"output_json":"outputs\/titan_xm_cudnn50\/717778.json","image_height":224,"image_width":224,"use_cudnn":1},"cudnn_version":5005,"backward_times":[0.037720918655396,0.037506818771362,0.037583112716675,0.037632942199707,0.037492036819458,0.037655115127563,0.037697792053223,0.039435148239136,0.037636041641235,0.037552833557129]}
