# Supplementary material for: Automated urban landscape design: an AI-driven model for emotion-based layout generation and appraisal
Source: PeerJ Comput Sci. 2024 Oct 25;10:e2426. doi: 10.7717/peerj-cs.2426 (PMC11623217; doi:10.7717/peerj-cs.2426)
Supplement: Supplemental Information 1 [file peerj-cs-10-2426-s001.zip › code/outputs/titan_xm_cudnn50/718808.json]

{"forward_times":[0.019208908081055,0.019256830215454,0.01929783821106,0.019274950027466,0.019288063049316,0.019263029098511,0.019258975982666,0.019320964813232,0.019284963607788,0.019232988357544],"total_times":[0.065664052963257,0.06573486328125,0.065771818161011,0.065977811813354,0.065585851669312,0.065546989440918,0.065614938735962,0.065696954727173,0.065701007843018,0.065521001815796],"gpu_name":"GeForce GTX TITAN X","opt":{"gpu":0,"num_passes":10,"model_t7":"models\/googlenet\/googlenet-v1.t7","batch_size":16,"output_json":"outputs\/titan_xm_cudnn50\/718808.json","image_height":224,"image_width":224,"use_cudnn":1},"cudnn_version":5005,"backward_times":[0.046455144882202,0.046478033065796,0.046473979949951,0.046702861785889,0.046297788619995,0.046283960342407,0.046355962753296,0.04637598991394,0.046416044235229,0.046288013458252]}
