# Supplementary material for: Automated urban landscape design: an AI-driven model for emotion-based layout generation and appraisal
Source: PeerJ Comput Sci. 2024 Oct 25;10:e2426. doi: 10.7717/peerj-cs.2426 (PMC11623217; doi:10.7717/peerj-cs.2426)
Supplement: Supplemental Information 1 [file peerj-cs-10-2426-s001.zip › code/outputs/titan_xm_cudnn50/75762.json]

{"forward_times":[0.092288017272949,0.094275951385498,0.093894958496094,0.093931913375854,0.093959808349609,0.092257022857666,0.093818187713623,0.094393968582153,0.092364072799683,0.093564987182617],"total_times":[0.31843495368958,0.32306814193726,0.32089996337891,0.31976890563965,0.32416987419128,0.32189106941223,0.32627701759338,0.32510375976562,0.32159614562988,0.32692980766296],"gpu_name":"GeForce GTX TITAN X","opt":{"gpu":0,"num_passes":10,"model_t7":"models\/vgg19\/vgg19.t7","batch_size":16,"output_json":"outputs\/titan_xm_cudnn50\/75762.json","image_height":224,"image_width":224,"use_cudnn":1},"cudnn_version":5005,"backward_times":[0.22614693641663,0.22879219055176,0.22700500488281,0.22583699226379,0.23021006584167,0.22963404655457,0.23245882987976,0.23070979118347,0.2292320728302,0.23336482048035]}
