# Supplementary material for: Automated urban landscape design: an AI-driven model for emotion-based layout generation and appraisal
Source: PeerJ Comput Sci. 2024 Oct 25;10:e2426. doi: 10.7717/peerj-cs.2426 (PMC11623217; doi:10.7717/peerj-cs.2426)
Supplement: Supplemental Information 1 [file peerj-cs-10-2426-s001.zip › code/outputs/titan_xm_cudnn50/883354.json]

{"forward_times":[0.0746009349823,0.076038837432861,0.075516939163208,0.076658964157104,0.075620889663696,0.075350999832153,0.076015949249268,0.076275110244751,0.075627088546753,0.0763099193573],"total_times":[0.26001286506653,0.26469087600708,0.26136589050293,0.26313090324402,0.26057291030884,0.26087689399719,0.26285600662231,0.26363921165466,0.26278901100159,0.26276087760925],"gpu_name":"GeForce GTX TITAN X","opt":{"gpu":0,"num_passes":10,"model_t7":"models\/vgg16\/vgg16.t7","batch_size":16,"output_json":"outputs\/titan_xm_cudnn50\/883354.json","image_height":224,"image_width":224,"use_cudnn":1},"cudnn_version":5005,"backward_times":[0.18541193008423,0.18865203857422,0.18584895133972,0.18647193908691,0.18495202064514,0.18552589416504,0.18684005737305,0.18736410140991,0.18716192245483,0.18645095825195]}
