# Supplementary material for: Automated urban landscape design: an AI-driven model for emotion-based layout generation and appraisal
Source: PeerJ Comput Sci. 2024 Oct 25;10:e2426. doi: 10.7717/peerj-cs.2426 (PMC11623217; doi:10.7717/peerj-cs.2426)
Supplement: Supplemental Information 1 [file peerj-cs-10-2426-s001.zip › code/outputs/titan_xm_cudnn50/885142.json]

{"forward_times":[0.12498116493225,0.12491583824158,0.12479519844055,0.12485504150391,0.12484502792358,0.12473797798157,0.12490296363831,0.12483811378479,0.12498378753662,0.12490105628967],"total_times":[0.3652651309967,0.36539196968079,0.36502814292908,0.36449098587036,0.36524605751038,0.36508893966675,0.36499691009521,0.36510300636292,0.36500668525696,0.36473202705383],"gpu_name":"GeForce GTX TITAN X","opt":{"gpu":0,"num_passes":10,"model_t7":"models\/resnets\/resnet-152.t7","batch_size":16,"output_json":"outputs\/titan_xm_cudnn50\/885142.json","image_height":224,"image_width":224,"use_cudnn":1},"cudnn_version":5005,"backward_times":[0.24028396606445,0.24047613143921,0.24023294448853,0.23963594436646,0.24040102958679,0.24035096168518,0.24009394645691,0.24026489257812,0.24002289772034,0.23983097076416]}
