# Supplementary material for: Automated urban landscape design: an AI-driven model for emotion-based layout generation and appraisal
Source: PeerJ Comput Sci. 2024 Oct 25;10:e2426. doi: 10.7717/peerj-cs.2426 (PMC11623217; doi:10.7717/peerj-cs.2426)
Supplement: Supplemental Information 1 [file peerj-cs-10-2426-s001.zip › code/outputs/titan_xm_cudnn50/907527.json]

{"forward_times":[0.056174993515015,0.056522846221924,0.056238889694214,0.056172132492065,0.056120157241821,0.056875944137573,0.056243896484375,0.056162118911743,0.056298017501831,0.056225061416626],"total_times":[0.16597890853882,0.16639280319214,0.16630673408508,0.16554927825928,0.16583132743835,0.16674089431763,0.16592693328857,0.16565823554993,0.16608190536499,0.16603517532349],"gpu_name":"GeForce GTX TITAN X","opt":{"gpu":0,"num_passes":10,"model_t7":"models\/resnets\/resnet-50.t7","batch_size":16,"output_json":"outputs\/titan_xm_cudnn50\/907527.json","image_height":224,"image_width":224,"use_cudnn":1},"cudnn_version":5005,"backward_times":[0.1098039150238,0.10986995697021,0.11006784439087,0.10937714576721,0.10971117019653,0.10986495018005,0.1096830368042,0.10949611663818,0.10978388786316,0.10981011390686]}
