# Supplementary material for: Automated urban landscape design: an AI-driven model for emotion-based layout generation and appraisal
Source: PeerJ Comput Sci. 2024 Oct 25;10:e2426. doi: 10.7717/peerj-cs.2426 (PMC11623217; doi:10.7717/peerj-cs.2426)
Supplement: Supplemental Information 1 [file peerj-cs-10-2426-s001.zip › code/outputs/titan_xm_cudnn51/107545.json]

{"forward_times":[0.21434116363525,0.21486401557922,0.21474289894104,0.21631503105164,0.21481800079346,0.21825218200684,0.2163450717926,0.21717596054077,0.21495199203491,0.2174129486084],"total_times":[0.70323395729065,0.70674896240234,0.7038209438324,0.70937514305115,0.70422005653381,0.7109272480011,0.70550513267517,0.71045207977295,0.70491099357605,0.71214389801025],"gpu_name":"GeForce GTX TITAN X","opt":{"gpu":0,"num_passes":10,"model_t7":"models\/vgg19\/vgg19.t7","batch_size":16,"output_json":"outputs\/titan_xm_cudnn51\/107545.json","image_height":224,"image_width":224,"use_cudnn":0},"cudnn_version":"none","backward_times":[0.4888927936554,0.49188494682312,0.48907804489136,0.49306011199951,0.48940205574036,0.49267506599426,0.48916006088257,0.49327611923218,0.48995900154114,0.49473094940186]}
