# Supplementary material for: Automated urban landscape design: an AI-driven model for emotion-based layout generation and appraisal
Source: PeerJ Comput Sci. 2024 Oct 25;10:e2426. doi: 10.7717/peerj-cs.2426 (PMC11623217; doi:10.7717/peerj-cs.2426)
Supplement: Supplemental Information 1 [file peerj-cs-10-2426-s001.zip › code/outputs/titan_xm_cudnn51/270716.json]

{"forward_times":[0.13683605194092,0.13650417327881,0.13723993301392,0.1374089717865,0.13802194595337,0.1373348236084,0.13720798492432,0.13712000846863,0.13676786422729,0.13698601722717],"total_times":[0.38398814201355,0.38444113731384,0.38454079627991,0.38576292991638,0.38611888885498,0.38507962226868,0.38465714454651,0.38481402397156,0.38411784172058,0.38436985015869],"gpu_name":"GeForce GTX TITAN X","opt":{"gpu":0,"num_passes":10,"model_t7":"models\/resnets\/resnet-50.t7","batch_size":16,"output_json":"outputs\/titan_xm_cudnn51\/270716.json","image_height":224,"image_width":224,"use_cudnn":0},"cudnn_version":"none","backward_times":[0.24715209007263,0.24793696403503,0.24730086326599,0.24835395812988,0.24809694290161,0.24774479866028,0.24744915962219,0.24769401550293,0.24734997749329,0.24738383293152]}
