# Supplementary material for: Automated urban landscape design: an AI-driven model for emotion-based layout generation and appraisal
Source: PeerJ Comput Sci. 2024 Oct 25;10:e2426. doi: 10.7717/peerj-cs.2426 (PMC11623217; doi:10.7717/peerj-cs.2426)
Supplement: Supplemental Information 1 [file peerj-cs-10-2426-s001.zip › code/outputs/titan_xm_cudnn51/272114.json]

{"forward_times":[0.0071859359741211,0.006605863571167,0.0071091651916504,0.0067708492279053,0.007178783416748,0.0071520805358887,0.0071759223937988,0.0071759223937988,0.0072219371795654,0.0073320865631104],"total_times":[0.02138876914978,0.020662784576416,0.021368265151978,0.020893812179565,0.02225661277771,0.022241115570068,0.022257804870605,0.022276878356934,0.022366046905518,0.022816896438599],"gpu_name":"GeForce GTX TITAN X","opt":{"gpu":0,"num_passes":10,"model_t7":"models\/alexnet\/alexnet.t7","batch_size":16,"output_json":"outputs\/titan_xm_cudnn51\/272114.json","image_height":224,"image_width":224,"use_cudnn":1},"cudnn_version":5105,"backward_times":[0.014202833175659,0.014056921005249,0.014259099960327,0.01412296295166,0.015077829360962,0.01508903503418,0.015081882476807,0.015100955963135,0.015144109725952,0.015484809875488]}
