# Supplementary material for: Automated urban landscape design: an AI-driven model for emotion-based layout generation and appraisal
Source: PeerJ Comput Sci. 2024 Oct 25;10:e2426. doi: 10.7717/peerj-cs.2426 (PMC11623217; doi:10.7717/peerj-cs.2426)
Supplement: Supplemental Information 1 [file peerj-cs-10-2426-s001.zip › code/outputs/titan_xm_cudnn51/296977.json]

{"forward_times":[0.090906858444214,0.090839862823486,0.09146785736084,0.091275930404663,0.09232497215271,0.091328859329224,0.091418981552124,0.091195106506348,0.091326951980591,0.091063976287842],"total_times":[0.23058986663818,0.23292088508606,0.23215270042419,0.23198795318604,0.23386001586914,0.23202180862427,0.2324070930481,0.23158621788025,0.23208212852478,0.23159503936768],"gpu_name":"GeForce GTX TITAN X","opt":{"gpu":0,"num_passes":10,"model_t7":"models\/googlenet\/googlenet-v1.t7","batch_size":16,"output_json":"outputs\/titan_xm_cudnn51\/296977.json","image_height":224,"image_width":224,"use_cudnn":0},"cudnn_version":"none","backward_times":[0.13968300819397,0.14208102226257,0.14068484306335,0.14071202278137,0.14153504371643,0.14069294929504,0.14098811149597,0.1403911113739,0.14075517654419,0.14053106307983]}
