# Supplementary material for: Automated urban landscape design: an AI-driven model for emotion-based layout generation and appraisal
Source: PeerJ Comput Sci. 2024 Oct 25;10:e2426. doi: 10.7717/peerj-cs.2426 (PMC11623217; doi:10.7717/peerj-cs.2426)
Supplement: Supplemental Information 1 [file peerj-cs-10-2426-s001.zip › code/outputs/titan_xm_cudnn51/311261.json]

{"forward_times":[0.12373208999634,0.123703956604,0.12356901168823,0.12361621856689,0.12359094619751,0.12366604804993,0.12453603744507,0.12452006340027,0.12469005584717,0.12476897239685],"total_times":[0.34407019615173,0.34414887428284,0.34430408477783,0.34426927566528,0.34452199935913,0.34522604942322,0.34686803817749,0.34703898429871,0.34687614440918,0.34715509414673],"gpu_name":"GeForce GTX TITAN X","opt":{"gpu":0,"num_passes":10,"model_t7":"models\/resnets\/resnet-152.t7","batch_size":16,"output_json":"outputs\/titan_xm_cudnn51\/311261.json","image_height":224,"image_width":224,"use_cudnn":1},"cudnn_version":5105,"backward_times":[0.2203381061554,0.22044491767883,0.2207350730896,0.22065305709839,0.22093105316162,0.22156000137329,0.22233200073242,0.22251892089844,0.22218608856201,0.22238612174988]}
