# Supplementary material for: Automated urban landscape design: an AI-driven model for emotion-based layout generation and appraisal
Source: PeerJ Comput Sci. 2024 Oct 25;10:e2426. doi: 10.7717/peerj-cs.2426 (PMC11623217; doi:10.7717/peerj-cs.2426)
Supplement: Supplemental Information 1 [file peerj-cs-10-2426-s001.zip › code/outputs/titan_xm_cudnn51/329084.json]

{"forward_times":[0.10864186286926,0.10910296440125,0.10907387733459,0.10881209373474,0.10896897315979,0.10912895202637,0.10893321037292,0.10936093330383,0.1085901260376,0.10884594917297],"total_times":[0.27486300468445,0.27519702911377,0.27480602264404,0.27508521080017,0.27511715888977,0.27517080307007,0.27520608901978,0.27532076835632,0.27582597732544,0.27472591400146],"gpu_name":"GeForce GTX TITAN X","opt":{"gpu":0,"num_passes":10,"model_t7":"models\/resnets\/resnet-34.t7","batch_size":16,"output_json":"outputs\/titan_xm_cudnn51\/329084.json","image_height":224,"image_width":224,"use_cudnn":0},"cudnn_version":"none","backward_times":[0.16622114181519,0.16609406471252,0.16573214530945,0.16627311706543,0.16614818572998,0.1660418510437,0.16627287864685,0.16595983505249,0.16723585128784,0.16587996482849]}
