# Supplementary material for: Automated urban landscape design: an AI-driven model for emotion-based layout generation and appraisal
Source: PeerJ Comput Sci. 2024 Oct 25;10:e2426. doi: 10.7717/peerj-cs.2426 (PMC11623217; doi:10.7717/peerj-cs.2426)
Supplement: Supplemental Information 1 [file peerj-cs-10-2426-s001.zip › code/outputs/titan_xm_cudnn51/34966.json]

{"forward_times":[0.055602788925171,0.055712938308716,0.055902004241943,0.055830001831055,0.056164026260376,0.055851936340332,0.056056022644043,0.055543899536133,0.05574107170105,0.055756092071533],"total_times":[0.1512348651886,0.15158009529114,0.15195989608765,0.15174698829651,0.15230703353882,0.15185880661011,0.15240812301636,0.15157604217529,0.15171313285828,0.15183806419373],"gpu_name":"GeForce GTX TITAN X","opt":{"gpu":0,"num_passes":10,"model_t7":"models\/resnets\/resnet-18.t7","batch_size":16,"output_json":"outputs\/titan_xm_cudnn51\/34966.json","image_height":224,"image_width":224,"use_cudnn":0},"cudnn_version":"none","backward_times":[0.095632076263428,0.095867156982422,0.096057891845703,0.095916986465454,0.096143007278442,0.096006870269775,0.096352100372314,0.09603214263916,0.095972061157227,0.096081972122192]}
