# Supplementary material for: Automated urban landscape design: an AI-driven model for emotion-based layout generation and appraisal
Source: PeerJ Comput Sci. 2024 Oct 25;10:e2426. doi: 10.7717/peerj-cs.2426 (PMC11623217; doi:10.7717/peerj-cs.2426)
Supplement: Supplemental Information 1 [file peerj-cs-10-2426-s001.zip › code/outputs/titan_xm_cudnn51/365430.json]

{"forward_times":[0.38192009925842,0.3819899559021,0.38201117515564,0.38170194625854,0.38380718231201,0.38198900222778,0.3826630115509,0.38300490379333,0.38237118721008,0.38246321678162],"total_times":[0.96399807929993,0.96489477157593,0.96485829353333,0.96871495246887,0.96634030342102,0.96506690979004,0.96671795845032,0.9699239730835,0.96578216552734,0.96588110923767],"gpu_name":"GeForce GTX TITAN X","opt":{"gpu":0,"num_passes":10,"model_t7":"models\/resnets\/resnet-152.t7","batch_size":16,"output_json":"outputs\/titan_xm_cudnn51\/365430.json","image_height":224,"image_width":224,"use_cudnn":0},"cudnn_version":"none","backward_times":[0.5820779800415,0.58290481567383,0.58284711837769,0.58701300621033,0.58253312110901,0.58307790756226,0.58405494689941,0.58691906929016,0.58341097831726,0.58341789245605]}
