# Supplementary material for: Automated urban landscape design: an AI-driven model for emotion-based layout generation and appraisal
Source: PeerJ Comput Sci. 2024 Oct 25;10:e2426. doi: 10.7717/peerj-cs.2426 (PMC11623217; doi:10.7717/peerj-cs.2426)
Supplement: Supplemental Information 1 [file peerj-cs-10-2426-s001.zip › code/outputs/titan_xm_cudnn51/402717.json]

{"forward_times":[0.49477696418762,0.49488496780396,0.49448013305664,0.49467802047729,0.49765014648438,0.50079607963562,0.50022506713867,0.4984118938446,0.50011205673218,0.49970698356628],"total_times":[1.299947977066,1.302873134613,1.301057100296,1.3067331314087,1.9129240512848,2.0669891834259,1.3874020576477,1.313355922699,1.3127501010895,1.3110408782959],"gpu_name":"GeForce GTX TITAN X","opt":{"gpu":0,"num_passes":10,"model_t7":"models\/resnets\/resnet-200.t7","batch_size":16,"output_json":"outputs\/titan_xm_cudnn51\/402717.json","image_height":224,"image_width":224,"use_cudnn":0},"cudnn_version":"none","backward_times":[0.80517101287842,0.80798816680908,0.80657696723938,0.8120551109314,1.4152739048004,1.5661931037903,0.88717699050903,0.81494402885437,0.8126380443573,0.81133389472961]}
