# Supplementary material for: Automated urban landscape design: an AI-driven model for emotion-based layout generation and appraisal
Source: PeerJ Comput Sci. 2024 Oct 25;10:e2426. doi: 10.7717/peerj-cs.2426 (PMC11623217; doi:10.7717/peerj-cs.2426)
Supplement: Supplemental Information 1 [file peerj-cs-10-2426-s001.zip › code/outputs/titan_xm_cudnn51/461634.json]

{"forward_times":[0.019287109375,0.019376993179321,0.019288063049316,0.019332885742188,0.019258975982666,0.019249200820923,0.01922607421875,0.019318103790283,0.019289016723633,0.019229888916016],"total_times":[0.061982154846191,0.062081098556519,0.06189489364624,0.061824798583984,0.06187891960144,0.06191611289978,0.061931133270264,0.062578201293945,0.061881065368652,0.061827898025513],"gpu_name":"GeForce GTX TITAN X","opt":{"gpu":0,"num_passes":10,"model_t7":"models\/googlenet\/googlenet-v1.t7","batch_size":16,"output_json":"outputs\/titan_xm_cudnn51\/461634.json","image_height":224,"image_width":224,"use_cudnn":1},"cudnn_version":5105,"backward_times":[0.042695045471191,0.042704105377197,0.042606830596924,0.042491912841797,0.042619943618774,0.042666912078857,0.042705059051514,0.043260097503662,0.04259204864502,0.042598009109497]}
