# Supplementary material for: Automated urban landscape design: an AI-driven model for emotion-based layout generation and appraisal
Source: PeerJ Comput Sci. 2024 Oct 25;10:e2426. doi: 10.7717/peerj-cs.2426 (PMC11623217; doi:10.7717/peerj-cs.2426)
Supplement: Supplemental Information 1 [file peerj-cs-10-2426-s001.zip › code/outputs/titan_xm_cudnn51/539546.json]

{"forward_times":[0.01618504524231,0.016219854354858,0.016171216964722,0.016240835189819,0.016185998916626,0.016202926635742,0.01788592338562,0.017858982086182,0.017895936965942,0.017853021621704],"total_times":[0.048879861831665,0.048933982849121,0.049142122268677,0.049165725708008,0.049154043197632,0.049121141433716,0.05486798286438,0.054914951324463,0.055052042007446,0.05498194694519],"gpu_name":"GeForce GTX TITAN X","opt":{"gpu":0,"num_passes":10,"model_t7":"models\/resnets\/resnet-18.t7","batch_size":16,"output_json":"outputs\/titan_xm_cudnn51\/539546.json","image_height":224,"image_width":224,"use_cudnn":1},"cudnn_version":5105,"backward_times":[0.032694816589355,0.032714128494263,0.032970905303955,0.032924890518188,0.032968044281006,0.032918214797974,0.03698205947876,0.037055969238281,0.037156105041504,0.037128925323486]}
