# Supplementary material for: Automated urban landscape design: an AI-driven model for emotion-based layout generation and appraisal
Source: PeerJ Comput Sci. 2024 Oct 25;10:e2426. doi: 10.7717/peerj-cs.2426 (PMC11623217; doi:10.7717/peerj-cs.2426)
Supplement: Supplemental Information 1 [file peerj-cs-10-2426-s001.zip › code/outputs/titan_xm_cudnn51/545185.json]

{"forward_times":[0.027295112609863,0.027179956436157,0.027496814727783,0.027263879776001,0.027613878250122,0.027255058288574,0.027230024337769,0.027334213256836,0.027240037918091,0.027371168136597],"total_times":[0.080245018005371,0.079977989196777,0.080269813537598,0.08021879196167,0.080603837966919,0.080143213272095,0.080092191696167,0.080197095870972,0.080207109451294,0.080302238464355],"gpu_name":"GeForce GTX TITAN X","opt":{"gpu":0,"num_passes":10,"model_t7":"models\/resnets\/resnet-34.t7","batch_size":16,"output_json":"outputs\/titan_xm_cudnn51\/545185.json","image_height":224,"image_width":224,"use_cudnn":1},"cudnn_version":5105,"backward_times":[0.052949905395508,0.05279803276062,0.052772998809814,0.052954912185669,0.052989959716797,0.052888154983521,0.052862167358398,0.052862882614136,0.052967071533203,0.052931070327759]}
