# Supplementary material for: Automated urban landscape design: an AI-driven model for emotion-based layout generation and appraisal
Source: PeerJ Comput Sci. 2024 Oct 25;10:e2426. doi: 10.7717/peerj-cs.2426 (PMC11623217; doi:10.7717/peerj-cs.2426)
Supplement: Supplemental Information 1 [file peerj-cs-10-2426-s001.zip › code/outputs/titan_xm_cudnn51/66175.json]

{"forward_times":[0.087587833404541,0.087504148483276,0.088426113128662,0.087435960769653,0.087385892868042,0.087434053421021,0.087547063827515,0.087544918060303,0.089141130447388,0.087631940841675],"total_times":[0.24709677696228,0.24731707572937,0.24875402450562,0.2469527721405,0.24674987792969,0.24701499938965,0.24688410758972,0.24698400497437,0.25020313262939,0.24694490432739],"gpu_name":"GeForce GTX TITAN X","opt":{"gpu":0,"num_passes":10,"model_t7":"models\/resnets\/resnet-101.t7","batch_size":16,"output_json":"outputs\/titan_xm_cudnn51\/66175.json","image_height":224,"image_width":224,"use_cudnn":1},"cudnn_version":5105,"backward_times":[0.15950894355774,0.15981292724609,0.16032791137695,0.15951681137085,0.15936398506165,0.15958094596863,0.15933704376221,0.15943908691406,0.16106200218201,0.15931296348572]}
