# Supplementary material for: Automated urban landscape design: an AI-driven model for emotion-based layout generation and appraisal
Source: PeerJ Comput Sci. 2024 Oct 25;10:e2426. doi: 10.7717/peerj-cs.2426 (PMC11623217; doi:10.7717/peerj-cs.2426)
Supplement: Supplemental Information 1 [file peerj-cs-10-2426-s001.zip › code/outputs/titan_xm_cudnn51/785346.json]

{"forward_times":[0.17274498939514,0.17249512672424,0.17251110076904,0.17248201370239,0.17283487319946,0.17252898216248,0.17258310317993,0.17276000976562,0.17243099212646,0.17270088195801],"total_times":[0.58836889266968,0.58836221694946,0.58850407600403,0.58879804611206,0.58844804763794,0.58849692344666,0.58817005157471,0.58858418464661,0.58808588981628,0.58891797065735],"gpu_name":"GeForce GTX TITAN X","opt":{"gpu":0,"num_passes":10,"model_t7":"models\/vgg16\/vgg16.t7","batch_size":16,"output_json":"outputs\/titan_xm_cudnn51\/785346.json","image_height":224,"image_width":224,"use_cudnn":0},"cudnn_version":"none","backward_times":[0.41562390327454,0.41586709022522,0.41599297523499,0.41631603240967,0.41561317443848,0.41596794128418,0.41558694839478,0.41582417488098,0.41565489768982,0.41621708869934]}
