# Supplementary material for: Automated urban landscape design: an AI-driven model for emotion-based layout generation and appraisal
Source: PeerJ Comput Sci. 2024 Oct 25;10:e2426. doi: 10.7717/peerj-cs.2426 (PMC11623217; doi:10.7717/peerj-cs.2426)
Supplement: Supplemental Information 1 [file peerj-cs-10-2426-s001.zip › code/outputs/titan_xm_cudnn51/794544.json]

{"forward_times":[0.26063203811646,0.26040410995483,0.26015305519104,0.25940799713135,0.25982785224915,0.25976490974426,0.26013588905334,0.25961184501648,0.26016688346863,0.26467490196228],"total_times":[0.66870903968811,0.66589212417603,0.66519594192505,0.66401815414429,0.66521191596985,0.6647469997406,0.66480875015259,0.66460561752319,1.1427340507507,0.67338895797729],"gpu_name":"GeForce GTX TITAN X","opt":{"gpu":0,"num_passes":10,"model_t7":"models\/resnets\/resnet-101.t7","batch_size":16,"output_json":"outputs\/titan_xm_cudnn51\/794544.json","image_height":224,"image_width":224,"use_cudnn":0},"cudnn_version":"none","backward_times":[0.40807700157166,0.40548801422119,0.40504288673401,0.40461015701294,0.4053840637207,0.40498208999634,0.40467286109924,0.40499377250671,0.8825671672821,0.40871405601501]}
