# Supplementary material for: Automated urban landscape design: an AI-driven model for emotion-based layout generation and appraisal
Source: PeerJ Comput Sci. 2024 Oct 25;10:e2426. doi: 10.7717/peerj-cs.2426 (PMC11623217; doi:10.7717/peerj-cs.2426)
Supplement: Supplemental Information 1 [file peerj-cs-10-2426-s001.zip › code/outputs/titan_xm_cudnn51/803718.json]

{"forward_times":[0.073596954345703,0.073511838912964,0.073601961135864,0.074567079544067,0.073451995849609,0.07361102104187,0.073512077331543,0.073482036590576,0.073478937149048,0.073777198791504],"total_times":[0.22609496116638,0.22455978393555,0.22460389137268,0.22708892822266,0.22449517250061,0.22457003593445,0.22588920593262,0.22455716133118,0.22454190254211,0.22495102882385],"gpu_name":"GeForce GTX TITAN X","opt":{"gpu":0,"num_passes":10,"model_t7":"models\/vgg19\/vgg19.t7","batch_size":16,"output_json":"outputs\/titan_xm_cudnn51\/803718.json","image_height":224,"image_width":224,"use_cudnn":1},"cudnn_version":5105,"backward_times":[0.15249800682068,0.15104794502258,0.15100193023682,0.15252184867859,0.151043176651,0.15095901489258,0.15237712860107,0.1510751247406,0.15106296539307,0.15117383003235]}
