# Supplementary material for: Automated urban landscape design: an AI-driven model for emotion-based layout generation and appraisal
Source: PeerJ Comput Sci. 2024 Oct 25;10:e2426. doi: 10.7717/peerj-cs.2426 (PMC11623217; doi:10.7717/peerj-cs.2426)
Supplement: Supplemental Information 1 [file peerj-cs-10-2426-s001.zip › code/outputs/titan_xm_cudnn51/816588.json]

{"forward_times":[0.055899858474731,0.055856943130493,0.055716991424561,0.055604219436646,0.055691003799438,0.056504964828491,0.055521965026855,0.055576086044312,0.055548191070557,0.055563926696777],"total_times":[0.15969491004944,0.15960693359375,0.15969920158386,0.15940618515015,0.15961194038391,0.16042590141296,0.15958786010742,0.15952801704407,0.15941119194031,0.15920996665955],"gpu_name":"GeForce GTX TITAN X","opt":{"gpu":0,"num_passes":10,"model_t7":"models\/resnets\/resnet-50.t7","batch_size":16,"output_json":"outputs\/titan_xm_cudnn51\/816588.json","image_height":224,"image_width":224,"use_cudnn":1},"cudnn_version":5105,"backward_times":[0.10379505157471,0.10374999046326,0.1039822101593,0.1038019657135,0.10392093658447,0.10392093658447,0.10406589508057,0.10395193099976,0.10386300086975,0.10364603996277]}
