# Supplementary material for: Automated urban landscape design: an AI-driven model for emotion-based layout generation and appraisal
Source: PeerJ Comput Sci. 2024 Oct 25;10:e2426. doi: 10.7717/peerj-cs.2426 (PMC11623217; doi:10.7717/peerj-cs.2426)
Supplement: Supplemental Information 1 [file peerj-cs-10-2426-s001.zip › code/outputs/titan_xm_cudnn51/943134.json]

{"forward_times":[0.062252044677734,0.0621337890625,0.062144041061401,0.062275886535645,0.062141895294189,0.062561988830566,0.062902927398682,0.062167882919312,0.062126874923706,0.062273979187012],"total_times":[0.19236516952515,0.19218564033508,0.19216895103455,0.19240188598633,0.19219183921814,0.19379782676697,0.1954607963562,0.19244790077209,0.19213080406189,0.19261693954468],"gpu_name":"GeForce GTX TITAN X","opt":{"gpu":0,"num_passes":10,"model_t7":"models\/vgg16\/vgg16.t7","batch_size":16,"output_json":"outputs\/titan_xm_cudnn51\/943134.json","image_height":224,"image_width":224,"use_cudnn":1},"cudnn_version":5105,"backward_times":[0.13011312484741,0.13005185127258,0.13002490997314,0.13012599945068,0.13004994392395,0.1312358379364,0.13255786895752,0.13028001785278,0.13000392913818,0.13034296035767]}
