# Supplementary material for: Automated urban landscape design: an AI-driven model for emotion-based layout generation and appraisal
Source: PeerJ Comput Sci. 2024 Oct 25;10:e2426. doi: 10.7717/peerj-cs.2426 (PMC11623217; doi:10.7717/peerj-cs.2426)
Supplement: Supplemental Information 1 [file peerj-cs-10-2426-s001.zip › code/outputs/titan_xm_cudnn51/988380.json]

{"forward_times":[0.16882705688477,0.16883587837219,0.16962194442749,0.1689510345459,0.16891193389893,0.16910791397095,0.17001891136169,0.1703839302063,0.17048120498657,0.17103290557861],"total_times":[0.46597504615784,0.46373987197876,0.46487092971802,0.46435904502869,0.46391201019287,0.46618008613586,0.46739482879639,0.46785688400269,0.46804118156433,1.3418598175049],"gpu_name":"GeForce GTX TITAN X","opt":{"gpu":0,"num_passes":10,"model_t7":"models\/resnets\/resnet-200.t7","batch_size":16,"output_json":"outputs\/titan_xm_cudnn51\/988380.json","image_height":224,"image_width":224,"use_cudnn":1},"cudnn_version":5105,"backward_times":[0.29714798927307,0.29490399360657,0.29524898529053,0.29540801048279,0.29500007629395,0.29707217216492,0.29737591743469,0.29747295379639,0.29755997657776,1.1708269119263]}
