# Supplementary material for: Automated urban landscape design: an AI-driven model for emotion-based layout generation and appraisal
Source: PeerJ Comput Sci. 2024 Oct 25;10:e2426. doi: 10.7717/peerj-cs.2426 (PMC11623217; doi:10.7717/peerj-cs.2426)
Supplement: Supplemental Information 1 [file peerj-cs-10-2426-s001.zip › code/outputs/titan_xp_cudnn50/232057.json]

{"forward_times":[0.011919975280762,0.011927843093872,0.011945962905884,0.011923789978027,0.011931896209717,0.011938810348511,0.011955976486206,0.011954069137573,0.011928081512451,0.011944055557251],"total_times":[0.04026198387146,0.040299892425537,0.04033088684082,0.040341854095459,0.040316820144653,0.040349006652832,0.040331840515137,0.04033899307251,0.040356159210205,0.040335893630981],"gpu_name":"TITAN X","opt":{"gpu":0,"num_passes":10,"model_t7":"models\/googlenet\/googlenet-v1.t7","batch_size":16,"output_json":"outputs\/titan_xp_cudnn50\/232057.json","image_height":224,"image_width":224,"use_cudnn":1},"cudnn_version":5005,"backward_times":[0.028342008590698,0.028372049331665,0.028384923934937,0.028418064117432,0.028384923934937,0.028410196304321,0.028375864028931,0.028384923934937,0.028428077697754,0.02839183807373]}
