# Supplementary material for: Automated urban landscape design: an AI-driven model for emotion-based layout generation and appraisal
Source: PeerJ Comput Sci. 2024 Oct 25;10:e2426. doi: 10.7717/peerj-cs.2426 (PMC11623217; doi:10.7717/peerj-cs.2426)
Supplement: Supplemental Information 1 [file peerj-cs-10-2426-s001.zip › code/outputs/titan_xp_cudnn50/264135.json]

{"forward_times":[0.045876026153564,0.046459913253784,0.045838832855225,0.04615306854248,0.046463966369629,0.045639991760254,0.046248912811279,0.046439170837402,0.046104907989502,0.046355009078979],"total_times":[0.15691089630127,0.15782880783081,0.15678787231445,0.15709400177002,0.15739893913269,0.1571741104126,0.15769481658936,0.1577091217041,0.15779304504395,0.15747904777527],"gpu_name":"TITAN X","opt":{"gpu":0,"num_passes":10,"model_t7":"models\/vgg16\/vgg16.t7","batch_size":16,"output_json":"outputs\/titan_xp_cudnn50\/264135.json","image_height":224,"image_width":224,"use_cudnn":1},"cudnn_version":5005,"backward_times":[0.11103487014771,0.11136889457703,0.11094903945923,0.11094093322754,0.11093497276306,0.11153411865234,0.11144590377808,0.1112699508667,0.11168813705444,0.11112403869629]}
