# Supplementary material for: Automated urban landscape design: an AI-driven model for emotion-based layout generation and appraisal
Source: PeerJ Comput Sci. 2024 Oct 25;10:e2426. doi: 10.7717/peerj-cs.2426 (PMC11623217; doi:10.7717/peerj-cs.2426)
Supplement: Supplemental Information 1 [file peerj-cs-10-2426-s001.zip › code/outputs/titan_xp_cudnn50/285570.json]

{"forward_times":[0.053892850875854,0.053030967712402,0.053880929946899,0.053045988082886,0.053699970245361,0.053061008453369,0.053016901016235,0.053015947341919,0.053093194961548,0.053076982498169],"total_times":[0.16187405586243,0.16099715232849,0.16200995445251,0.16105604171753,0.16155004501343,0.16106009483337,0.16179180145264,0.16089701652527,0.16247415542603,0.16111397743225],"gpu_name":"TITAN X","opt":{"gpu":0,"num_passes":10,"model_t7":"models\/resnets\/resnet-101.t7","batch_size":16,"output_json":"outputs\/titan_xp_cudnn50\/285570.json","image_height":224,"image_width":224,"use_cudnn":1},"cudnn_version":5005,"backward_times":[0.10798120498657,0.10796618461609,0.10812902450562,0.10801005363464,0.10785007476807,0.10799908638,0.1087749004364,0.10788106918335,0.10938096046448,0.10803699493408]}
