# Supplementary material for: Automated urban landscape design: an AI-driven model for emotion-based layout generation and appraisal
Source: PeerJ Comput Sci. 2024 Oct 25;10:e2426. doi: 10.7717/peerj-cs.2426 (PMC11623217; doi:10.7717/peerj-cs.2426)
Supplement: Supplemental Information 1 [file peerj-cs-10-2426-s001.zip › code/outputs/titan_xp_cudnn50/481954.json]

{"forward_times":[0.10403394699097,0.10392904281616,0.10474801063538,0.1039559841156,0.10392594337463,0.10402297973633,0.10449194908142,0.10442304611206,0.10462307929993,0.10543084144592],"total_times":[0.30518484115601,0.30502605438232,0.30588698387146,0.30584812164307,0.30525684356689,0.3052670955658,0.30767583847046,0.30756211280823,0.30702209472656,0.3080198764801],"gpu_name":"TITAN X","opt":{"gpu":0,"num_passes":10,"model_t7":"models\/resnets\/resnet-200.t7","batch_size":16,"output_json":"outputs\/titan_xp_cudnn50\/481954.json","image_height":224,"image_width":224,"use_cudnn":1},"cudnn_version":5005,"backward_times":[0.20115089416504,0.20109701156616,0.20113897323608,0.20189213752747,0.20133090019226,0.20124411582947,0.20318388938904,0.20313906669617,0.20239901542664,0.20258903503418]}
