# Supplementary material for: Automated urban landscape design: an AI-driven model for emotion-based layout generation and appraisal
Source: PeerJ Comput Sci. 2024 Oct 25;10:e2426. doi: 10.7717/peerj-cs.2426 (PMC11623217; doi:10.7717/peerj-cs.2426)
Supplement: Supplemental Information 1 [file peerj-cs-10-2426-s001.zip › code/outputs/titan_xp_cudnn50/485149.json]

{"forward_times":[0.0053269863128662,0.0053229331970215,0.0053658485412598,0.0053150653839111,0.0053331851959229,0.0053389072418213,0.0053250789642334,0.0052840709686279,0.0053129196166992,0.0053188800811768],"total_times":[0.016247034072876,0.016194820404053,0.016273975372314,0.016197919845581,0.016244173049927,0.016202926635742,0.016273021697998,0.016201972961426,0.016243934631348,0.01620078086853],"gpu_name":"TITAN X","opt":{"gpu":0,"num_passes":10,"model_t7":"models\/alexnet\/alexnet.t7","batch_size":16,"output_json":"outputs\/titan_xp_cudnn50\/485149.json","image_height":224,"image_width":224,"use_cudnn":1},"cudnn_version":5005,"backward_times":[0.01092004776001,0.010871887207031,0.010908126831055,0.01088285446167,0.010910987854004,0.010864019393921,0.010947942733765,0.010917901992798,0.010931015014648,0.010881900787354]}
