# Supplementary material for: Automated urban landscape design: an AI-driven model for emotion-based layout generation and appraisal
Source: PeerJ Comput Sci. 2024 Oct 25;10:e2426. doi: 10.7717/peerj-cs.2426 (PMC11623217; doi:10.7717/peerj-cs.2426)
Supplement: Supplemental Information 1 [file peerj-cs-10-2426-s001.zip › code/outputs/titan_xp_cudnn50/816352.json]

{"forward_times":[0.01688289642334,0.017165899276733,0.01688289642334,0.016892910003662,0.016879081726074,0.016890048980713,0.016887903213501,0.016862154006958,0.016879081726074,0.016880989074707],"total_times":[0.055546998977661,0.056060791015625,0.055511951446533,0.055484056472778,0.05570125579834,0.05551815032959,0.055458068847656,0.055506229400635,0.055482149124146,0.055490016937256],"gpu_name":"TITAN X","opt":{"gpu":0,"num_passes":10,"model_t7":"models\/resnets\/resnet-34.t7","batch_size":16,"output_json":"outputs\/titan_xp_cudnn50\/816352.json","image_height":224,"image_width":224,"use_cudnn":1},"cudnn_version":5005,"backward_times":[0.038664102554321,0.038894891738892,0.038629055023193,0.038591146469116,0.038822174072266,0.038628101348877,0.038570165634155,0.038644075393677,0.038603067398071,0.038609027862549]}
