# Supplementary material for: Automated urban landscape design: an AI-driven model for emotion-based layout generation and appraisal
Source: PeerJ Comput Sci. 2024 Oct 25;10:e2426. doi: 10.7717/peerj-cs.2426 (PMC11623217; doi:10.7717/peerj-cs.2426)
Supplement: Supplemental Information 1 [file peerj-cs-10-2426-s001.zip › code/outputs/titan_xp_cudnn50/830288.json]

{"forward_times":[0.074920177459717,0.074928045272827,0.074932098388672,0.075739145278931,0.074925899505615,0.074949979782104,0.074896097183228,0.074909925460815,0.076033115386963,0.074934959411621],"total_times":[0.22488498687744,0.22578501701355,0.22483801841736,0.22563123703003,0.22464394569397,0.22474193572998,0.22575116157532,0.22469973564148,0.2260901927948,0.22488498687744],"gpu_name":"TITAN X","opt":{"gpu":0,"num_passes":10,"model_t7":"models\/resnets\/resnet-152.t7","batch_size":16,"output_json":"outputs\/titan_xp_cudnn50\/830288.json","image_height":224,"image_width":224,"use_cudnn":1},"cudnn_version":5005,"backward_times":[0.14996480941772,0.15085697174072,0.14990592002869,0.1498920917511,0.14971804618835,0.14979195594788,0.15085506439209,0.14978981018066,0.15005707740784,0.14995002746582]}
