# Supplementary material for: Automated urban landscape design: an AI-driven model for emotion-based layout generation and appraisal
Source: PeerJ Comput Sci. 2024 Oct 25;10:e2426. doi: 10.7717/peerj-cs.2426 (PMC11623217; doi:10.7717/peerj-cs.2426)
Supplement: Supplemental Information 1 [file peerj-cs-10-2426-s001.zip › code/outputs/titan_xp_cudnn50/838864.json]

{"forward_times":[0.056140184402466,0.056107997894287,0.056586980819702,0.055951118469238,0.055895090103149,0.056591987609863,0.054749965667725,0.055052042007446,0.055145978927612,0.05528998374939],"total_times":[0.19098997116089,0.19197106361389,0.19204711914062,0.19119310379028,0.19119000434875,0.19194388389587,0.18912696838379,0.1895740032196,0.18962693214417,0.18962502479553],"gpu_name":"TITAN X","opt":{"gpu":0,"num_passes":10,"model_t7":"models\/vgg19\/vgg19.t7","batch_size":16,"output_json":"outputs\/titan_xp_cudnn50\/838864.json","image_height":224,"image_width":224,"use_cudnn":1},"cudnn_version":5005,"backward_times":[0.13484978675842,0.1358630657196,0.13546013832092,0.13524198532104,0.13529491424561,0.13535189628601,0.13437700271606,0.13452196121216,0.13448095321655,0.13433504104614]}
