# Supplementary material for: Automated urban landscape design: an AI-driven model for emotion-based layout generation and appraisal
Source: PeerJ Comput Sci. 2024 Oct 25;10:e2426. doi: 10.7717/peerj-cs.2426 (PMC11623217; doi:10.7717/peerj-cs.2426)
Supplement: Supplemental Information 1 [file peerj-cs-10-2426-s001.zip › code/outputs/titan_xp_cudnn50/959228.json]

{"forward_times":[0.034848928451538,0.034865140914917,0.035719871520996,0.034874200820923,0.034849882125854,0.034896850585938,0.034892797470093,0.035572052001953,0.034872055053711,0.03486704826355],"total_times":[0.10564589500427,0.1055212020874,0.10645484924316,0.10558414459229,0.10558986663818,0.10577964782715,0.10562777519226,0.10647201538086,0.10554599761963,0.10559606552124],"gpu_name":"TITAN X","opt":{"gpu":0,"num_passes":10,"model_t7":"models\/resnets\/resnet-50.t7","batch_size":16,"output_json":"outputs\/titan_xp_cudnn50\/959228.json","image_height":224,"image_width":224,"use_cudnn":1},"cudnn_version":5005,"backward_times":[0.070796966552734,0.070656061172485,0.070734977722168,0.070709943771362,0.070739984512329,0.070882797241211,0.070734977722168,0.070899963378906,0.070673942565918,0.07072901725769]}
