# Supplementary material for: Automated urban landscape design: an AI-driven model for emotion-based layout generation and appraisal
Source: PeerJ Comput Sci. 2024 Oct 25;10:e2426. doi: 10.7717/peerj-cs.2426 (PMC11623217; doi:10.7717/peerj-cs.2426)
Supplement: Supplemental Information 1 [file peerj-cs-10-2426-s001.zip › code/outputs/titan_xp_cudnn50/98112.json]

{"forward_times":[0.010040998458862,0.010068893432617,0.010033845901489,0.010061979293823,0.010047912597656,0.010058879852295,0.010044097900391,0.010050058364868,0.010066986083984,0.010077953338623],"total_times":[0.033071994781494,0.033133745193481,0.033077001571655,0.033175945281982,0.033045053482056,0.033107757568359,0.033137083053589,0.033308982849121,0.033096075057983,0.033156871795654],"gpu_name":"TITAN X","opt":{"gpu":0,"num_passes":10,"model_t7":"models\/resnets\/resnet-18.t7","batch_size":16,"output_json":"outputs\/titan_xp_cudnn50\/98112.json","image_height":224,"image_width":224,"use_cudnn":1},"cudnn_version":5005,"backward_times":[0.023030996322632,0.023064851760864,0.023043155670166,0.023113965988159,0.022997140884399,0.023048877716064,0.023092985153198,0.023258924484253,0.023029088973999,0.023078918457031]}
