# Supplementary material for: Automated urban landscape design: an AI-driven model for emotion-based layout generation and appraisal
Source: PeerJ Comput Sci. 2024 Oct 25;10:e2426. doi: 10.7717/peerj-cs.2426 (PMC11623217; doi:10.7717/peerj-cs.2426)
Supplement: Supplemental Information 1 [file peerj-cs-10-2426-s001.zip › code/outputs/titan_xp_cudnn51/114516.json]

{"forward_times":[0.04144287109375,0.041412830352783,0.042127132415771,0.041566133499146,0.041407108306885,0.041488885879517,0.041457176208496,0.041488885879517,0.041380167007446,0.042117834091187],"total_times":[0.12825083732605,0.12842869758606,0.12869620323181,0.12881302833557,0.12942314147949,0.1282069683075,0.12850117683411,0.12830686569214,0.12846302986145,0.12912893295288],"gpu_name":"TITAN X","opt":{"gpu":0,"num_passes":10,"model_t7":"models\/vgg16\/vgg16.t7","batch_size":16,"output_json":"outputs\/titan_xp_cudnn51\/114516.json","image_height":224,"image_width":224,"use_cudnn":1},"cudnn_version":5105,"backward_times":[0.0868079662323,0.087015867233276,0.08656907081604,0.087246894836426,0.088016033172607,0.086718082427979,0.08704400062561,0.086817979812622,0.087082862854004,0.087011098861694]}
