# Supplementary material for: Automated urban landscape design: an AI-driven model for emotion-based layout generation and appraisal
Source: PeerJ Comput Sci. 2024 Oct 25;10:e2426. doi: 10.7717/peerj-cs.2426 (PMC11623217; doi:10.7717/peerj-cs.2426)
Supplement: Supplemental Information 1 [file peerj-cs-10-2426-s001.zip › code/outputs/titan_xp_cudnn51/194600.json]

{"forward_times":[0.035048961639404,0.035034894943237,0.035022974014282,0.035021781921387,0.035003185272217,0.035079956054688,0.03504204750061,0.035003185272217,0.035037994384766,0.035048007965088],"total_times":[0.10360884666443,0.10329580307007,0.10411977767944,0.10342383384705,0.10337400436401,0.10336303710938,0.10349822044373,0.10413932800293,0.10342001914978,0.10353302955627],"gpu_name":"TITAN X","opt":{"gpu":0,"num_passes":10,"model_t7":"models\/resnets\/resnet-50.t7","batch_size":16,"output_json":"outputs\/titan_xp_cudnn51\/194600.json","image_height":224,"image_width":224,"use_cudnn":1},"cudnn_version":5105,"backward_times":[0.068559885025024,0.068260908126831,0.069096803665161,0.068402051925659,0.068370819091797,0.068283081054688,0.068456172943115,0.069136142730713,0.068382024765015,0.068485021591187]}
