# Supplementary material for: Automated urban landscape design: an AI-driven model for emotion-based layout generation and appraisal
Source: PeerJ Comput Sci. 2024 Oct 25;10:e2426. doi: 10.7717/peerj-cs.2426 (PMC11623217; doi:10.7717/peerj-cs.2426)
Supplement: Supplemental Information 1 [file peerj-cs-10-2426-s001.zip › code/outputs/titan_xp_cudnn51/434880.json]

{"forward_times":[0.016999006271362,0.017023086547852,0.017014026641846,0.017040014266968,0.017036914825439,0.017011165618896,0.016989946365356,0.017011165618896,0.016975879669189,0.017009973526001],"total_times":[0.05154013633728,0.051508188247681,0.051484107971191,0.051513910293579,0.051585912704468,0.051464319229126,0.05144190788269,0.051496267318726,0.052388906478882,0.05148983001709],"gpu_name":"TITAN X","opt":{"gpu":0,"num_passes":10,"model_t7":"models\/resnets\/resnet-34.t7","batch_size":16,"output_json":"outputs\/titan_xp_cudnn51\/434880.json","image_height":224,"image_width":224,"use_cudnn":1},"cudnn_version":5105,"backward_times":[0.034541130065918,0.034485101699829,0.034470081329346,0.034473896026611,0.034548997879028,0.034453153610229,0.034451961517334,0.034485101699829,0.035413026809692,0.034479856491089]}
