# Supplementary material for: Automated urban landscape design: an AI-driven model for emotion-based layout generation and appraisal
Source: PeerJ Comput Sci. 2024 Oct 25;10:e2426. doi: 10.7717/peerj-cs.2426 (PMC11623217; doi:10.7717/peerj-cs.2426)
Supplement: Supplemental Information 1 [file peerj-cs-10-2426-s001.zip › code/outputs/titan_xp_cudnn51/440838.json]

{"forward_times":[0.10452914237976,0.10538816452026,0.10450482368469,0.10452103614807,0.10453414916992,0.1044909954071,0.10446500778198,0.10475707054138,0.10537695884705,0.10480880737305],"total_times":[0.29602909088135,0.29676294326782,0.29686880111694,0.29596090316772,0.29596900939941,0.29689598083496,0.29591012001038,0.29621195793152,0.29698395729065,0.29750680923462],"gpu_name":"TITAN X","opt":{"gpu":0,"num_passes":10,"model_t7":"models\/resnets\/resnet-200.t7","batch_size":16,"output_json":"outputs\/titan_xp_cudnn51\/440838.json","image_height":224,"image_width":224,"use_cudnn":1},"cudnn_version":5105,"backward_times":[0.19149994850159,0.19137477874756,0.19236397743225,0.19143986701965,0.19143486022949,0.19240498542786,0.19144511222839,0.19145488739014,0.1916069984436,0.19269800186157]}
