# Supplementary material for: Automated urban landscape design: an AI-driven model for emotion-based layout generation and appraisal
Source: PeerJ Comput Sci. 2024 Oct 25;10:e2426. doi: 10.7717/peerj-cs.2426 (PMC11623217; doi:10.7717/peerj-cs.2426)
Supplement: Supplemental Information 1 [file peerj-cs-10-2426-s001.zip › code/outputs/titan_xp_cudnn51/50941.json]

{"forward_times":[0.010139942169189,0.010140180587769,0.010127067565918,0.010137796401978,0.010139942169189,0.010154008865356,0.010133028030396,0.010139942169189,0.010149955749512,0.010126113891602],"total_times":[0.031491994857788,0.031432151794434,0.031408071517944,0.031493902206421,0.031443119049072,0.03150200843811,0.031464099884033,0.031482934951782,0.032154083251953,0.031515121459961],"gpu_name":"TITAN X","opt":{"gpu":0,"num_passes":10,"model_t7":"models\/resnets\/resnet-18.t7","batch_size":16,"output_json":"outputs\/titan_xp_cudnn51\/50941.json","image_height":224,"image_width":224,"use_cudnn":1},"cudnn_version":5105,"backward_times":[0.021352052688599,0.021291971206665,0.021281003952026,0.021356105804443,0.021303176879883,0.021347999572754,0.021331071853638,0.021342992782593,0.022004127502441,0.021389007568359]}
