# Supplementary material for: Automated urban landscape design: an AI-driven model for emotion-based layout generation and appraisal
Source: PeerJ Comput Sci. 2024 Oct 25;10:e2426. doi: 10.7717/peerj-cs.2426 (PMC11623217; doi:10.7717/peerj-cs.2426)
Supplement: Supplemental Information 1 [file peerj-cs-10-2426-s001.zip › code/outputs/titan_xp_cudnn51/586889.json]

{"forward_times":[0.098071098327637,0.09801721572876,0.097939968109131,0.097922086715698,0.09863805770874,0.098030090332031,0.097980976104736,0.097915887832642,0.098023891448975,0.098958015441895],"total_times":[0.35921311378479,0.35890340805054,0.35815787315369,0.35803318023682,0.35854697227478,0.35899806022644,0.35883498191833,0.35776996612549,0.35793590545654,0.35888886451721],"gpu_name":"TITAN X","opt":{"gpu":0,"num_passes":10,"model_t7":"models\/vgg16\/vgg16.t7","batch_size":16,"output_json":"outputs\/titan_xp_cudnn51\/586889.json","image_height":224,"image_width":224,"use_cudnn":0},"cudnn_version":"none","backward_times":[0.26114201545715,0.26088619232178,0.26021790504456,0.26011109352112,0.25990891456604,0.26096796989441,0.2608540058136,0.25985407829285,0.25991201400757,0.25993084907532]}
