# Supplementary material for: Automated urban landscape design: an AI-driven model for emotion-based layout generation and appraisal
Source: PeerJ Comput Sci. 2024 Oct 25;10:e2426. doi: 10.7717/peerj-cs.2426 (PMC11623217; doi:10.7717/peerj-cs.2426)
Supplement: Supplemental Information 1 [file peerj-cs-10-2426-s001.zip › code/outputs/titan_xp_cudnn51/600209.json]

{"forward_times":[0.066171169281006,0.06683611869812,0.066397905349731,0.067198991775513,0.066358089447021,0.066947937011719,0.066312789916992,0.06658411026001,0.066396951675415,0.06640100479126],"total_times":[0.17230415344238,0.17312097549438,0.17286586761475,0.17381191253662,0.17280411720276,0.17346096038818,0.17273664474487,0.17310500144958,0.17284393310547,0.17279005050659],"gpu_name":"TITAN X","opt":{"gpu":0,"num_passes":10,"model_t7":"models\/resnets\/resnet-34.t7","batch_size":16,"output_json":"outputs\/titan_xp_cudnn51\/600209.json","image_height":224,"image_width":224,"use_cudnn":0},"cudnn_version":"none","backward_times":[0.10613298416138,0.10628485679626,0.10646796226501,0.10661292076111,0.10644602775574,0.10651302337646,0.10642385482788,0.10652089118958,0.10644698143005,0.10638904571533]}
