# Supplementary material for: Automated urban landscape design: an AI-driven model for emotion-based layout generation and appraisal
Source: PeerJ Comput Sci. 2024 Oct 25;10:e2426. doi: 10.7717/peerj-cs.2426 (PMC11623217; doi:10.7717/peerj-cs.2426)
Supplement: Supplemental Information 1 [file peerj-cs-10-2426-s001.zip › code/outputs/titan_xp_cudnn51/636953.json]

{"forward_times":[0.048153877258301,0.048150062561035,0.048135042190552,0.047960042953491,0.047959804534912,0.047929048538208,0.048776149749756,0.047937154769897,0.047931909561157,0.047946929931641],"total_times":[0.14758777618408,0.14754223823547,0.14743494987488,0.1468710899353,0.14704179763794,0.14696907997131,0.14783430099487,0.14706802368164,0.14780688285828,0.14703488349915],"gpu_name":"TITAN X","opt":{"gpu":0,"num_passes":10,"model_t7":"models\/vgg19\/vgg19.t7","batch_size":16,"output_json":"outputs\/titan_xp_cudnn51\/636953.json","image_height":224,"image_width":224,"use_cudnn":1},"cudnn_version":5105,"backward_times":[0.099433898925781,0.099392175674438,0.099299907684326,0.098911046981812,0.099081993103027,0.099040031433105,0.099058151245117,0.099130868911743,0.099874973297119,0.099087953567505]}
