# Supplementary material for: Automated urban landscape design: an AI-driven model for emotion-based layout generation and appraisal
Source: PeerJ Comput Sci. 2024 Oct 25;10:e2426. doi: 10.7717/peerj-cs.2426 (PMC11623217; doi:10.7717/peerj-cs.2426)
Supplement: Supplemental Information 1 [file peerj-cs-10-2426-s001.zip › code/outputs/titan_xp_cudnn51/70037.json]

{"forward_times":[0.11941814422607,0.12015986442566,0.12019014358521,0.12002801895142,0.13308811187744,0.12358593940735,0.12021708488464,0.12008690834045,0.1200168132782,0.12006783485413],"total_times":[0.42746305465698,0.42933297157288,0.43143916130066,0.48686099052429,0.47409105300903,0.43611288070679,0.42967414855957,0.42867398262024,0.42851567268372,0.42863988876343],"gpu_name":"TITAN X","opt":{"gpu":0,"num_passes":10,"model_t7":"models\/vgg19\/vgg19.t7","batch_size":16,"output_json":"outputs\/titan_xp_cudnn51\/70037.json","image_height":224,"image_width":224,"use_cudnn":0},"cudnn_version":"none","backward_times":[0.30804491043091,0.30917310714722,0.31124901771545,0.36683297157288,0.34100294113159,0.31252694129944,0.30945706367493,0.30858707427979,0.30849885940552,0.3085720539093]}
