# Supplementary material for: Automated urban landscape design: an AI-driven model for emotion-based layout generation and appraisal
Source: PeerJ Comput Sci. 2024 Oct 25;10:e2426. doi: 10.7717/peerj-cs.2426 (PMC11623217; doi:10.7717/peerj-cs.2426)
Supplement: Supplemental Information 1 [file peerj-cs-10-2426-s001.zip › code/outputs/titan_xp_cudnn51/750624.json]

{"forward_times":[0.23846197128296,0.23766398429871,0.23749208450317,0.23830199241638,0.23837184906006,0.23761296272278,0.23774909973145,0.23873996734619,0.23838901519775,0.23758482933044],"total_times":[0.60993099212646,0.60928392410278,0.60886812210083,0.60896396636963,0.60908985137939,0.60927081108093,0.60972023010254,0.61129903793335,0.60893893241882,0.60897493362427],"gpu_name":"TITAN X","opt":{"gpu":0,"num_passes":10,"model_t7":"models\/resnets\/resnet-152.t7","batch_size":16,"output_json":"outputs\/titan_xp_cudnn51\/750624.json","image_height":224,"image_width":224,"use_cudnn":0},"cudnn_version":"none","backward_times":[0.37146902084351,0.37161993980408,0.37137603759766,0.37066197395325,0.37071800231934,0.37165784835815,0.37197113037109,0.37255907058716,0.37054991722107,0.37139010429382]}
