# Supplementary material for: Automated urban landscape design: an AI-driven model for emotion-based layout generation and appraisal
Source: PeerJ Comput Sci. 2024 Oct 25;10:e2426. doi: 10.7717/peerj-cs.2426 (PMC11623217; doi:10.7717/peerj-cs.2426)
Supplement: Supplemental Information 1 [file peerj-cs-10-2426-s001.zip › code/outputs/titan_xp_cudnn51/750844.json]

{"forward_times":[0.16100811958313,0.1614990234375,0.16192698478699,0.16191411018372,0.16172003746033,0.16106295585632,0.16115593910217,0.16164803504944,0.1616530418396,0.16188502311707],"total_times":[0.41790699958801,0.41829800605774,0.41894197463989,0.41880798339844,0.41842198371887,0.41855001449585,0.41871690750122,0.42016100883484,0.42058706283569,0.42073798179626],"gpu_name":"TITAN X","opt":{"gpu":0,"num_passes":10,"model_t7":"models\/resnets\/resnet-101.t7","batch_size":16,"output_json":"outputs\/titan_xp_cudnn51\/750844.json","image_height":224,"image_width":224,"use_cudnn":0},"cudnn_version":"none","backward_times":[0.25689888000488,0.25679898262024,0.25701498985291,0.25689387321472,0.25670194625854,0.25748705863953,0.25756096839905,0.2585129737854,0.25893402099609,0.2588529586792]}
