# Supplementary material for: Automated urban landscape design: an AI-driven model for emotion-based layout generation and appraisal
Source: PeerJ Comput Sci. 2024 Oct 25;10:e2426. doi: 10.7717/peerj-cs.2426 (PMC11623217; doi:10.7717/peerj-cs.2426)
Supplement: Supplemental Information 1 [file peerj-cs-10-2426-s001.zip › code/outputs/titan_xp_cudnn51/813670.json]

{"forward_times":[0.012065887451172,0.012075901031494,0.012027978897095,0.012068033218384,0.012068033218384,0.012057065963745,0.012063026428223,0.012081861495972,0.012057065963745,0.012042999267578],"total_times":[0.039110898971558,0.039135932922363,0.03910493850708,0.039155960083008,0.039160966873169,0.039144039154053,0.039170980453491,0.03912091255188,0.039167165756226,0.039119005203247],"gpu_name":"TITAN X","opt":{"gpu":0,"num_passes":10,"model_t7":"models\/googlenet\/googlenet-v1.t7","batch_size":16,"output_json":"outputs\/titan_xp_cudnn51\/813670.json","image_height":224,"image_width":224,"use_cudnn":1},"cudnn_version":5105,"backward_times":[0.027045011520386,0.027060031890869,0.027076959609985,0.027087926864624,0.027092933654785,0.027086973190308,0.027107954025269,0.027039051055908,0.02711009979248,0.027076005935669]}
