# Supplementary material for: Automated urban landscape design: an AI-driven model for emotion-based layout generation and appraisal
Source: PeerJ Comput Sci. 2024 Oct 25;10:e2426. doi: 10.7717/peerj-cs.2426 (PMC11623217; doi:10.7717/peerj-cs.2426)
Supplement: Supplemental Information 1 [file peerj-cs-10-2426-s001.zip › code/outputs/titan_xp_cudnn51/846628.json]

{"forward_times":[0.0050389766693115,0.0050458908081055,0.0050389766693115,0.0050439834594727,0.0050430297851562,0.0050539970397949,0.0050418376922607,0.0050551891326904,0.005047082901001,0.0050351619720459],"total_times":[0.014569997787476,0.014596700668335,0.014563083648682,0.014558076858521,0.014544010162354,0.01458477973938,0.014550924301147,0.014548301696777,0.014549016952515,0.014565229415894],"gpu_name":"TITAN X","opt":{"gpu":0,"num_passes":10,"model_t7":"models\/alexnet\/alexnet.t7","batch_size":16,"output_json":"outputs\/titan_xp_cudnn51\/846628.json","image_height":224,"image_width":224,"use_cudnn":1},"cudnn_version":5105,"backward_times":[0.0095310211181641,0.0095508098602295,0.0095241069793701,0.0095140933990479,0.0095009803771973,0.009530782699585,0.0095090866088867,0.0094931125640869,0.0095019340515137,0.0095300674438477]}
