# Supplementary material for: Automated urban landscape design: an AI-driven model for emotion-based layout generation and appraisal
Source: PeerJ Comput Sci. 2024 Oct 25;10:e2426. doi: 10.7717/peerj-cs.2426 (PMC11623217; doi:10.7717/peerj-cs.2426)
Supplement: Supplemental Information 1 [file peerj-cs-10-2426-s001.zip › code/outputs/titan_xp_cudnn51/865701.json]

{"forward_times":[0.075244903564453,0.076074123382568,0.075314998626709,0.075268030166626,0.075250864028931,0.075294971466064,0.075273990631104,0.075304985046387,0.076148986816406,0.07527494430542],"total_times":[0.21753096580505,0.21831011772156,0.21762895584106,0.21741199493408,0.21825289726257,0.21755504608154,0.21840906143188,0.2179548740387,0.21848607063293,0.21757984161377],"gpu_name":"TITAN X","opt":{"gpu":0,"num_passes":10,"model_t7":"models\/resnets\/resnet-152.t7","batch_size":16,"output_json":"outputs\/titan_xp_cudnn51\/865701.json","image_height":224,"image_width":224,"use_cudnn":1},"cudnn_version":5105,"backward_times":[0.1422860622406,0.14223599433899,0.14231395721436,0.14214396476746,0.14300203323364,0.14226007461548,0.14313507080078,0.14264988899231,0.14233708381653,0.14230489730835]}
