# Supplementary material for: Automated urban landscape design: an AI-driven model for emotion-based layout generation and appraisal
Source: PeerJ Comput Sci. 2024 Oct 25;10:e2426. doi: 10.7717/peerj-cs.2426 (PMC11623217; doi:10.7717/peerj-cs.2426)
Supplement: Supplemental Information 1 [file peerj-cs-10-2426-s001.zip › code/outputs/titan_xp_cudnn51/879577.json]

{"forward_times":[0.3199188709259,0.3141770362854,0.31249809265137,0.3136248588562,0.32422113418579,0.31225609779358,0.31298303604126,0.31201887130737,0.31307506561279,0.31291389465332],"total_times":[0.83949995040894,0.83622622489929,0.83131694793701,0.83960485458374,0.84244728088379,0.83208107948303,0.83131098747253,0.83056974411011,0.83123707771301,0.8305549621582],"gpu_name":"TITAN X","opt":{"gpu":0,"num_passes":10,"model_t7":"models\/resnets\/resnet-200.t7","batch_size":16,"output_json":"outputs\/titan_xp_cudnn51\/879577.json","image_height":224,"image_width":224,"use_cudnn":0},"cudnn_version":"none","backward_times":[0.51958107948303,0.52204918861389,0.51881885528564,0.52597999572754,0.518226146698,0.51982498168945,0.51832795143127,0.51855087280273,0.51816201210022,0.51764106750488]}
