# Supplementary material for: Automated urban landscape design: an AI-driven model for emotion-based layout generation and appraisal
Source: PeerJ Comput Sci. 2024 Oct 25;10:e2426. doi: 10.7717/peerj-cs.2426 (PMC11623217; doi:10.7717/peerj-cs.2426)
Supplement: Supplemental Information 1 [file peerj-cs-10-2426-s001.zip › code/outputs/titan_xp_cudnn51/880068.json]

{"forward_times":[0.057528018951416,0.057579040527344,0.057476997375488,0.057430982589722,0.057392120361328,0.05745005607605,0.057497978210449,0.05747389793396,0.057347059249878,0.057440996170044],"total_times":[0.14340806007385,0.14359593391418,0.143306016922,0.14339685440063,0.14324307441711,0.14330506324768,0.14335799217224,0.14330387115479,0.14329504966736,0.14337491989136],"gpu_name":"TITAN X","opt":{"gpu":0,"num_passes":10,"model_t7":"models\/googlenet\/googlenet-v1.t7","batch_size":16,"output_json":"outputs\/titan_xp_cudnn51\/880068.json","image_height":224,"image_width":224,"use_cudnn":0},"cudnn_version":"none","backward_times":[0.085880041122437,0.086016893386841,0.085829019546509,0.085965871810913,0.085850954055786,0.085855007171631,0.085860013961792,0.085829973220825,0.08594799041748,0.085933923721313]}
