# Supplementary material for: Automated urban landscape design: an AI-driven model for emotion-based layout generation and appraisal
Source: PeerJ Comput Sci. 2024 Oct 25;10:e2426. doi: 10.7717/peerj-cs.2426 (PMC11623217; doi:10.7717/peerj-cs.2426)
Supplement: Supplemental Information 1 [file peerj-cs-10-2426-s001.zip › code/outputs/titan_xp_cudnn51/939670.json]

{"forward_times":[0.034669876098633,0.034687042236328,0.034734964370728,0.034639835357666,0.034732103347778,0.034833192825317,0.0346519947052,0.034627199172974,0.034680843353271,0.035356044769287],"total_times":[0.096118927001953,0.097100257873535,0.096163988113403,0.096238851547241,0.09619402885437,0.09631609916687,0.096839904785156,0.096081256866455,0.09608793258667,0.096840858459473],"gpu_name":"TITAN X","opt":{"gpu":0,"num_passes":10,"model_t7":"models\/resnets\/resnet-18.t7","batch_size":16,"output_json":"outputs\/titan_xp_cudnn51\/939670.json","image_height":224,"image_width":224,"use_cudnn":0},"cudnn_version":"none","backward_times":[0.06144905090332,0.062413215637207,0.061429023742676,0.061599016189575,0.061461925506592,0.061482906341553,0.062187910079956,0.061454057693481,0.061407089233398,0.061484813690186]}
