# Supplementary material for: Automated urban landscape design: an AI-driven model for emotion-based layout generation and appraisal
Source: PeerJ Comput Sci. 2024 Oct 25;10:e2426. doi: 10.7717/peerj-cs.2426 (PMC11623217; doi:10.7717/peerj-cs.2426)
Supplement: Supplemental Information 1 [file peerj-cs-10-2426-s001.zip › code/outputs/titan_xp_cudnn51/962635.json]

{"forward_times":[0.053352832794189,0.05338191986084,0.053401947021484,0.053405046463013,0.053335905075073,0.053375959396362,0.053392171859741,0.053406953811646,0.053378105163574,0.053378105163574],"total_times":[0.15637493133545,0.15648484230042,0.15647482872009,0.15646910667419,0.15639591217041,0.15645408630371,0.15644311904907,0.15647673606873,0.15641117095947,0.15643501281738],"gpu_name":"TITAN X","opt":{"gpu":0,"num_passes":10,"model_t7":"models\/resnets\/resnet-101.t7","batch_size":16,"output_json":"outputs\/titan_xp_cudnn51\/962635.json","image_height":224,"image_width":224,"use_cudnn":1},"cudnn_version":5105,"backward_times":[0.10302209854126,0.10310292243958,0.10307288169861,0.10306406021118,0.10306000709534,0.10307812690735,0.10305094718933,0.10306978225708,0.1030330657959,0.10305690765381]}
