# Supplementary material for: Automated urban landscape design: an AI-driven model for emotion-based layout generation and appraisal
Source: PeerJ Comput Sci. 2024 Oct 25;10:e2426. doi: 10.7717/peerj-cs.2426 (PMC11623217; doi:10.7717/peerj-cs.2426)
Supplement: Supplemental Information 1 [file peerj-cs-10-2426-s001.zip › code/outputs/titan_xp_cudnn51/971506.json]

{"forward_times":[0.088304996490479,0.087491989135742,0.08752703666687,0.087547779083252,0.087496995925903,0.087574005126953,0.087591171264648,0.087502002716064,0.087582111358643,0.087571144104004],"total_times":[0.24716711044312,0.24631786346436,0.24626302719116,0.24717688560486,0.24615502357483,0.24634504318237,0.24644136428833,0.24704813957214,0.24640727043152,0.24643301963806],"gpu_name":"TITAN X","opt":{"gpu":0,"num_passes":10,"model_t7":"models\/resnets\/resnet-50.t7","batch_size":16,"output_json":"outputs\/titan_xp_cudnn51\/971506.json","image_height":224,"image_width":224,"use_cudnn":0},"cudnn_version":"none","backward_times":[0.15886211395264,0.15882587432861,0.15873599052429,0.15962910652161,0.15865802764893,0.15877103805542,0.15885019302368,0.15954613685608,0.15882515907288,0.15886187553406]}
